# Supplementary material for: Exploring the classical and numerical Delboeuf illusion: the impact of transcranial alternating current stimulation on magnitude processing
Source: PeerJ. 2025 Mar 10;13:e19064. doi: 10.7717/peerj.19064 (PMC11905914; doi:10.7717/peerj.19064)
Supplement: Supplemental Information 1 [file peerj-13-19064-s001.csv]

Subject	Stimulation	Age	Sex	Stimulus	Reaction time	Performance	Task	Stimulus type	Order	Day_order
ADG0532	7hz	22	F	N_ILL6	512,7	0	N	ILL	1	1
ADG0532	7hz	22	F	N_C3S	697,8	1	N	CS	2	1
ADG0532	7hz	22	F	N_C4I	480,8	0	N	CI	3	1
ADG0532	7hz	22	F	N_C2C	589,8	0	N	CC	4	1
ADG0532	7hz	22	F	N_C2S	578,5	0	N	CS	5	1
ADG0532	7hz	22	F	N_C3S	470,1	1	N	CS	6	1
ADG0532	7hz	22	F	N_C2S	597,9	0	N	CS	7	1
ADG0532	7hz	22	F	N_C2I	520	1	N	CI	8	1
ADG0532	7hz	22	F	N_C1S	484,2	0	N	CS	9	1
ADG0532	7hz	22	F	N_C6C	780,3	1	N	CC	10	1
ADG0532	7hz	22	F	N_ILL5	582,4	1	N	ILL	11	1
ADG0532	7hz	22	F	N_C3I	689,4	1	N	CI	12	1
ADG0532	7hz	22	F	N_ILL3	512,8	1	N	ILL	13	1
ADG0532	7hz	22	F	N_ILL5	579,8	1	N	ILL	14	1
ADG0532	7hz	22	F	N_C6L	616,8	1	N	CL	15	1
ADG0532	7hz	22	F	N_C4C	573,6	0	N	CC	16	1
ADG0532	7hz	22	F	N_C2I	312,1	0	N	CI	17	1
ADG0532	7hz	22	F	N_C5I	708,6	1	N	CI	18	1
ADG0532	7hz	22	F	N_C2I	609,6	1	N	CI	19	1
ADG0532	7hz	22	F	N_ILL4	647,4	1	N	ILL	20	1
ADG0532	7hz	22	F	N_ILL3	536,9	1	N	ILL	21	1
ADG0532	7hz	22	F	N_C2L	769,7	0	N	CL	22	1
ADG0532	7hz	22	F	N_C1L	695,2	0	N	CL	23	1
ADG0532	7hz	22	F	N_C1S	659,9	0	N	CS	24	1
ADG0532	7hz	22	F	N_C6S	609,3	1	N	CS	25	1
ADG0532	7hz	22	F	N_C3S	900,3	1	N	CS	26	1
ADG0532	7hz	22	F	N_C3C	487,9	0	N	CC	27	1
ADG0532	7hz	22	F	N_C4C	620,8	0	N	CC	28	1
ADG0532	7hz	22	F	N_C4I	519,1	1	N	CI	29	1
ADG0532	7hz	22	F	N_C5L	518,9	1	N	CL	30	1
ADG0532	7hz	22	F	N_C5I	469,9	1	N	CI	31	1
ADG0532	7hz	22	F	N_C2S	682,9	1	N	CS	32	1
ADG0532	7hz	22	F	N_C5L	827,9	1	N	CL	33	1
ADG0532	7hz	22	F	N_ILL4	466,7	1	N	ILL	34	1
ADG0532	7hz	22	F	N_C1L	474,7	1	N	CL	35	1
ADG0532	7hz	22	F	N_C4I	497,4	1	N	CI	36	1
ADG0532	7hz	22	F	N_C5I	564,1	1	N	CI	37	1
ADG0532	7hz	22	F	N_C3I	470	1	N	CI	38	1
ADG0532	7hz	22	F	N_C4S	502,8	1	N	CS	39	1
ADG0532	7hz	22	F	N_ILL5	386,9	1	N	ILL	40	1
ADG0532	7hz	22	F	N_C6L	485,7	1	N	CL	41	1
ADG0532	7hz	22	F	N_C4L	419,4	1	N	CL	42	1
ADG0532	7hz	22	F	N_C4L	493,4	1	N	CL	43	1
ADG0532	7hz	22	F	N_C6I	495,7	1	N	CI	44	1
ADG0532	7hz	22	F	N_C6I	387,1	1	N	CI	45	1
ADG0532	7hz	22	F	N_ILL6	494,4	1	N	ILL	46	1
ADG0532	7hz	22	F	N_C1L	614	1	N	CL	47	1
ADG0532	7hz	22	F	N_C4I	496,2	1	N	CI	48	1
ADG0532	7hz	22	F	N_ILL1	515,5	1	N	ILL	49	1
ADG0532	7hz	22	F	N_ILL1	536,9	1	N	ILL	50	1
ADG0532	7hz	22	F	N_C5S	378,7	1	N	CS	51	1
ADG0532	7hz	22	F	N_C2L	421	0	N	CL	52	1
ADG0532	7hz	22	F	N_C6I	468,6	1	N	CI	53	1
ADG0532	7hz	22	F	N_ILL2	524,8	1	N	ILL	54	1
ADG0532	7hz	22	F	N_C1I	531,9	1	N	CI	55	1
ADG0532	7hz	22	F	N_C5L	431,1	1	N	CL	56	1
ADG0532	7hz	22	F	N_C2C	551,3	0	N	CC	57	1
ADG0532	7hz	22	F	N_C4C	508,2	0	N	CC	58	1
ADG0532	7hz	22	F	N_C3L	558,8	1	N	CL	59	1
ADG0532	7hz	22	F	N_ILL3	384,6	1	N	ILL	60	1
ADG0532	7hz	22	F	N_C1L	432,3	1	N	CL	61	1
ADG0532	7hz	22	F	N_C3S	391,2	1	N	CS	62	1
ADG0532	7hz	22	F	N_C2S	543,2	1	N	CS	63	1
ADG0532	7hz	22	F	N_C5I	507,8	1	N	CI	64	1
ADG0532	7hz	22	F	N_C2L	397,7	0	N	CL	65	1
ADG0532	7hz	22	F	N_C6C	473	0	N	CC	66	1
ADG0532	7hz	22	F	N_C4S	537,2	1	N	CS	67	1
ADG0532	7hz	22	F	N_ILL5	564,2	1	N	ILL	68	1
ADG0532	7hz	22	F	N_C4L	850,5	1	N	CL	69	1
ADG0532	7hz	22	F	N_C1L	452,5	1	N	CL	70	1
ADG0532	7hz	22	F	N_ILL1	536,3	0	N	ILL	71	1
ADG0532	7hz	22	F	N_C4L	455,7	1	N	CL	72	1
ADG0532	7hz	22	F	N_C5L	536	0	N	CL	73	1
ADG0532	7hz	22	F	N_C3L	444,1	1	N	CL	74	1
ADG0532	7hz	22	F	N_C2S	484,7	0	N	CS	75	1
ADG0532	7hz	22	F	N_C1S	610,4	1	N	CS	76	1
ADG0532	7hz	22	F	N_C5L	642,2	1	N	CL	77	1
ADG0532	7hz	22	F	N_C5C	448	0	N	CC	78	1
ADG0532	7hz	22	F	N_C1S	363,5	1	N	CS	79	1
ADG0532	7hz	22	F	N_ILL6	470,5	1	N	ILL	80	1
ADG0532	7hz	22	F	N_C3C	483,9	0	N	CC	81	1
ADG0532	7hz	22	F	N_ILL3	578	1	N	ILL	82	1
ADG0532	7hz	22	F	N_C4I	463	1	N	CI	83	1
ADG0532	7hz	22	F	N_C4S	433,5	1	N	CS	84	1
ADG0532	7hz	22	F	N_C2S	425,4	0	N	CS	85	1
ADG0532	7hz	22	F	N_ILL1	470,6	1	N	ILL	86	1
ADG0532	7hz	22	F	N_C4L	620,3	0	N	CL	87	1
ADG0532	7hz	22	F	N_C5C	547,2	0	N	CC	88	1
ADG0532	7hz	22	F	N_C5S	558,4	1	N	CS	89	1
ADG0532	7hz	22	F	N_C1I	463,9	1	N	CI	90	1
ADG0532	7hz	22	F	N_C5S	453,2	0	N	CS	91	1
ADG0532	7hz	22	F	N_ILL6	434,9	1	N	ILL	92	1
ADG0532	7hz	22	F	N_C3I	383,3	1	N	CI	93	1
ADG0532	7hz	22	F	N_C4S	454,1	0	N	CS	94	1
ADG0532	7hz	22	F	N_C4C	449,2	0	N	CC	95	1
ADG0532	7hz	22	F	N_C3S	456,7	0	N	CS	96	1
ADG0532	7hz	22	F	N_C4L	393,9	0	N	CL	97	1
ADG0532	7hz	22	F	N_C2I	509,1	1	N	CI	98	1
ADG0532	7hz	22	F	N_ILL5	415,5	1	N	ILL	99	1
ADG0532	7hz	22	F	N_C3L	507,2	0	N	CL	100	1
ADG0532	7hz	22	F	N_C4S	560,1	1	N	CS	101	1
ADG0532	7hz	22	F	N_C1C	453,9	0	N	CC	102	1
ADG0532	7hz	22	F	N_C2I	582,5	1	N	CI	103	1
ADG0532	7hz	22	F	N_C5C	402,7	1	N	CC	104	1
ADG0532	7hz	22	F	N_C5S	525,7	1	N	CS	105	1
ADG0532	7hz	22	F	N_ILL6	455,1	1	N	ILL	106	1
ADG0532	7hz	22	F	N_C3L	469,1	0	N	CL	107	1
ADG0532	7hz	22	F	N_C5I	418	1	N	CI	108	1
ADG0532	7hz	22	F	N_C3C	462,9	0	N	CC	109	1
ADG0532	7hz	22	F	N_C6I	503,3	1	N	CI	110	1
ADG0532	7hz	22	F	N_ILL5	439	1	N	ILL	111	1
ADG0532	7hz	22	F	N_C6I	486,3	1	N	CI	112	1
ADG0532	7hz	22	F	N_ILL6	438,3	1	N	ILL	113	1
ADG0532	7hz	22	F	N_C6C	433,9	0	N	CC	114	1
ADG0532	7hz	22	F	N_C1I	473,6	1	N	CI	115	1
ADG0532	7hz	22	F	N_C2L	521,9	0	N	CL	116	1
ADG0532	7hz	22	F	N_C3C	436,5	0	N	CC	117	1
ADG0532	7hz	22	F	N_ILL2	425,2	1	N	ILL	118	1
ADG0532	7hz	22	F	N_C6I	468,1	1	N	CI	119	1
ADG0532	7hz	22	F	N_ILL3	419,5	1	N	ILL	120	1
ADG0532	7hz	22	F	N_C3I	411,4	1	N	CI	121	1
ADG0532	7hz	22	F	N_C2L	399,9	1	N	CL	122	1
ADG0532	7hz	22	F	N_C5S	459,7	0	N	CS	123	1
ADG0532	7hz	22	F	N_C3L	504,4	1	N	CL	124	1
ADG0532	7hz	22	F	N_C2L	612,2	1	N	CL	125	1
ADG0532	7hz	22	F	N_C4I	487,3	1	N	CI	126	1
ADG0532	7hz	22	F	N_C3C	414,1	0	N	CC	127	1
ADG0532	7hz	22	F	N_ILL4	447	1	N	ILL	128	1
ADG0532	7hz	22	F	N_ILL2	533,2	0	N	ILL	129	1
ADG0532	7hz	22	F	N_C6S	640,8	1	N	CS	130	1
ADG0532	7hz	22	F	N_C3S	405,8	1	N	CS	131	1
ADG0532	7hz	22	F	N_C4S	469,7	1	N	CS	132	1
ADG0532	7hz	22	F	N_C4S	570,9	0	N	CS	133	1
ADG0532	7hz	22	F	N_C1I	449,4	1	N	CI	134	1
ADG0532	7hz	22	F	N_C2C	510,8	0	N	CC	135	1
ADG0532	7hz	22	F	N_C5S	815,8	0	N	CS	136	1
ADG0532	7hz	22	F	N_C4I	418,3	1	N	CI	137	1
ADG0532	7hz	22	F	N_C6L	440,4	1	N	CL	138	1
ADG0532	7hz	22	F	N_C6C	453	0	N	CC	139	1
ADG0532	7hz	22	F	N_C5C	451,7	0	N	CC	140	1
ADG0532	7hz	22	F	N_C4S	418,7	1	N	CS	141	1
ADG0532	7hz	22	F	N_C4C	558,8	0	N	CC	142	1
ADG0532	7hz	22	F	N_C3S	625	0	N	CS	143	1
ADG0532	7hz	22	F	N_C1C	430,4	0	N	CC	144	1
ADG0532	7hz	22	F	N_C4S	721,6	1	N	CS	145	1
ADG0532	7hz	22	F	N_C1L	597,8	1	N	CL	146	1
ADG0532	7hz	22	F	N_C1S	537,3	1	N	CS	147	1
ADG0532	7hz	22	F	N_ILL2	416,2	1	N	ILL	148	1
ADG0532	7hz	22	F	N_C3S	625,4	1	N	CS	149	1
ADG0532	7hz	22	F	N_C6L	824,8	0	N	CL	150	1
ADG0532	7hz	22	F	N_C2C	463	0	N	CC	151	1
ADG0532	7hz	22	F	N_C5C	537,3	0	N	CC	152	1
ADG0532	7hz	22	F	N_C4I	393	0	N	CI	153	1
ADG0532	7hz	22	F	N_C3S	754,4	0	N	CS	154	1
ADG0532	7hz	22	F	N_ILL4	514,8	1	N	ILL	155	1
ADG0532	7hz	22	F	N_C3C	522,7	0	N	CC	156	1
ADG0532	7hz	22	F	N_ILL5	688,2	1	N	ILL	157	1
ADG0532	7hz	22	F	N_C1S	633	1	N	CS	158	1
ADG0532	7hz	22	F	N_C1I	1185	1	N	CI	159	1
ADG0532	7hz	22	F	N_C2I	556,8	1	N	CI	160	1
ADG0532	7hz	22	F	N_C5I	503,2	1	N	CI	161	1
ADG0532	7hz	22	F	N_C2C	570,9	0	N	CC	162	1
ADG0532	7hz	22	F	N_C1I	716	1	N	CI	163	1
ADG0532	7hz	22	F	N_C6S	523,1	0	N	CS	164	1
ADG0532	7hz	22	F	N_ILL4	484,1	1	N	ILL	165	1
ADG0532	7hz	22	F	N_C1C	551,5	0	N	CC	166	1
ADG0532	7hz	22	F	N_C5C	643,7	0	N	CC	167	1
ADG0532	7hz	22	F	N_C4L	596	0	N	CL	168	1
ADG0532	7hz	22	F	N_C1C	461,8	0	N	CC	169	1
ADG0532	7hz	22	F	N_C3C	467,8	0	N	CC	170	1
ADG0532	7hz	22	F	N_C2I	489,7	1	N	CI	171	1
ADG0532	7hz	22	F	N_C3I	570,6	1	N	CI	172	1
ADG0532	7hz	22	F	N_C2I	610,7	1	N	CI	173	1
ADG0532	7hz	22	F	N_C1I	745,4	0	N	CI	174	1
ADG0532	7hz	22	F	N_C5L	637,7	0	N	CL	175	1
ADG0532	7hz	22	F	N_C1L	1145	0	N	CL	176	1
ADG0532	7hz	22	F	N_C4C	631,6	0	N	CC	177	1
ADG0532	7hz	22	F	N_C3C	482,7	0	N	CC	178	1
ADG0532	7hz	22	F	N_C1S	546,9	0	N	CS	179	1
ADG0532	7hz	22	F	N_C1S	460,1	1	N	CS	180	1
ADG0532	7hz	22	F	N_ILL5	454,4	1	N	ILL	181	1
ADG0532	7hz	22	F	N_ILL2	656,9	1	N	ILL	182	1
ADG0532	7hz	22	F	N_ILL4	740,5	1	N	ILL	183	1
ADG0532	7hz	22	F	N_C1S	434	1	N	CS	184	1
ADG0532	7hz	22	F	N_C2L	351,7	0	N	CL	185	1
ADG0532	7hz	22	F	N_C2C	464,1	0	N	CC	186	1
ADG0532	7hz	22	F	N_C6S	466,8	1	N	CS	187	1
ADG0532	7hz	22	F	N_C3L	574,3	0	N	CL	188	1
ADG0532	7hz	22	F	N_C6S	510,2	1	N	CS	189	1
ADG0532	7hz	22	F	N_C2I	542,8	1	N	CI	190	1
ADG0532	7hz	22	F	N_C4C	519,8	0	N	CC	191	1
ADG0532	7hz	22	F	N_ILL1	882,3	1	N	ILL	192	1
ADG0532	7hz	22	F	N_C6C	491	0	N	CC	193	1
ADG0532	7hz	22	F	N_C1I	386,4	1	N	CI	194	1
ADG0532	7hz	22	F	N_C5L	450,7	1	N	CL	195	1
ADG0532	7hz	22	F	N_C1C	383,8	1	N	CC	196	1
ADG0532	7hz	22	F	N_C4C	391,7	0	N	CC	197	1
ADG0532	7hz	22	F	N_ILL2	577,2	0	N	ILL	198	1
ADG0532	7hz	22	F	N_C2L	502,6	1	N	CL	199	1
ADG0532	7hz	22	F	N_C2C	527,2	0	N	CC	200	1
ADG0532	7hz	22	F	N_C1L	399,4	1	N	CL	201	1
ADG0532	7hz	22	F	N_C6L	399,8	1	N	CL	202	1
ADG0532	7hz	22	F	N_ILL1	705,9	0	N	ILL	203	1
ADG0532	7hz	22	F	N_ILL3	519,6	1	N	ILL	204	1
ADG0532	7hz	22	F	N_C6I	450,6	1	N	CI	205	1
ADG0532	7hz	22	F	N_C3L	570,8	0	N	CL	206	1
ADG0532	7hz	22	F	N_ILL1	341,3	0	N	ILL	207	1
ADG0532	7hz	22	F	N_C1C	614,3	1	N	CC	208	1
ADG0532	7hz	22	F	N_C6C	367	1	N	CC	209	1
ADG0532	7hz	22	F	N_C1S	569,8	1	N	CS	210	1
ADG0532	7hz	22	F	N_C4L	333,6	1	N	CL	211	1
ADG0532	7hz	22	F	N_C4L	370,5	1	N	CL	212	1
ADG0532	7hz	22	F	N_ILL2	464,9	1	N	ILL	213	1
ADG0532	7hz	22	F	N_ILL1	532,6	0	N	ILL	214	1
ADG0532	7hz	22	F	N_C3I	439	0	N	CI	215	1
ADG0532	7hz	22	F	N_ILL3	622,3	0	N	ILL	216	1
ADG0532	7hz	22	F	N_C5I	666,1	0	N	CI	217	1
ADG0532	7hz	22	F	N_C6L	388,8	0	N	CL	218	1
ADG0532	7hz	22	F	N_C3C	554,9	0	N	CC	219	1
ADG0532	7hz	22	F	N_C5I	493,5	1	N	CI	220	1
ADG0532	7hz	22	F	N_C4L	694,9	1	N	CL	221	1
ADG0532	7hz	22	F	N_C5I	474,8	1	N	CI	222	1
ADG0532	7hz	22	F	N_C6C	447,7	0	N	CC	223	1
ADG0532	7hz	22	F	N_ILL3	800,2	0	N	ILL	224	1
ADG0532	7hz	22	F	N_C6I	407,9	1	N	CI	225	1
ADG0532	7hz	22	F	N_C2S	451	0	N	CS	226	1
ADG0532	7hz	22	F	N_C1C	446,2	0	N	CC	227	1
ADG0532	7hz	22	F	N_C3I	422,4	1	N	CI	228	1
ADG0532	7hz	22	F	N_C3I	509,1	0	N	CI	229	1
ADG0532	7hz	22	F	N_ILL3	479,2	1	N	ILL	230	1
ADG0532	7hz	22	F	N_C2S	405,2	0	N	CS	231	1
ADG0532	7hz	22	F	N_C6I	471,3	1	N	CI	232	1
ADG0532	7hz	22	F	N_C4S	710,3	0	N	CS	233	1
ADG0532	7hz	22	F	N_C6S	468,7	0	N	CS	234	1
ADG0532	7hz	22	F	N_C5L	592,1	0	N	CL	235	1
ADG0532	7hz	22	F	N_C3S	460,7	0	N	CS	236	1
ADG0532	7hz	22	F	N_C5L	443,7	1	N	CL	237	1
ADG0532	7hz	22	F	N_ILL6	515	1	N	ILL	238	1
ADG0532	7hz	22	F	N_ILL3	464,6	1	N	ILL	239	1
ADG0532	7hz	22	F	N_C5S	404,4	1	N	CS	240	1
ADG0532	7hz	22	F	N_C1L	534,6	1	N	CL	241	1
ADG0532	7hz	22	F	N_C2C	1221,4	1	N	CC	242	1
ADG0532	7hz	22	F	N_C3C	440,4	0	N	CC	243	1
ADG0532	7hz	22	F	N_C5S	671,6	1	N	CS	244	1
ADG0532	7hz	22	F	N_C1L	354,1	0	N	CL	245	1
ADG0532	7hz	22	F	N_ILL4	580,3	0	N	ILL	246	1
ADG0532	7hz	22	F	N_C3I	961,2	1	N	CI	247	1
ADG0532	7hz	22	F	N_C5C	315,3	1	N	CC	248	1
ADG0532	7hz	22	F	N_C3L	473,3	1	N	CL	249	1
ADG0532	7hz	22	F	N_C5S	340,5	0	N	CS	250	1
ADG0532	7hz	22	F	N_C4C	353,2	0	N	CC	251	1
ADG0532	7hz	22	F	N_C1C	281,5	1	N	CC	252	1
ADG0532	7hz	22	F	N_C5L	302,4	0	N	CL	253	1
ADG0532	7hz	22	F	N_C3L	283,5	0	N	CL	254	1
ADG0532	7hz	22	F	N_C6L	428,3	1	N	CL	255	1
ADG0532	7hz	22	F	N_C6C	264,7	0	N	CC	256	1
ADG0532	7hz	22	F	N_ILL2	355,6	1	N	ILL	257	1
ADG0532	7hz	22	F	N_ILL5	342,2	1	N	ILL	258	1
ADG0532	7hz	22	F	N_ILL6	455,8	1	N	ILL	259	1
ADG0532	7hz	22	F	N_C6S	324,1	1	N	CS	260	1
ADG0532	7hz	22	F	N_C6I	361,8	0	N	CI	261	1
ADG0532	7hz	22	F	N_C3L	388,2	1	N	CL	262	1
ADG0532	7hz	22	F	N_C5S	533,4	1	N	CS	263	1
ADG0532	7hz	22	F	N_C2C	362,6	1	N	CC	264	1
ADG0532	7hz	22	F	N_C1C	351,5	0	N	CC	265	1
ADG0532	7hz	22	F	N_ILL4	265,7	1	N	ILL	266	1
ADG0532	7hz	22	F	N_C1C	321,2	1	N	CC	267	1
ADG0532	7hz	22	F	N_C1I	499,1	0	N	CI	268	1
ADG0532	7hz	22	F	N_C2C	258,7	0	N	CC	269	1
ADG0532	7hz	22	F	N_C4C	336	0	N	CC	270	1
ADG0532	7hz	22	F	N_C6L	492,9	0	N	CL	271	1
ADG0532	7hz	22	F	N_C6C	297,1	0	N	CC	272	1
ADG0532	7hz	22	F	N_C2S	401,5	0	N	CS	273	1
ADG0532	7hz	22	F	N_C3I	278,5	1	N	CI	274	1
ADG0532	7hz	22	F	N_C6S	280,5	0	N	CS	275	1
ADG0532	7hz	22	F	N_C6C	296,2	0	N	CC	276	1
ADG0532	7hz	22	F	N_C4I	594,1	1	N	CI	277	1
ADG0532	7hz	22	F	N_C6L	538,7	0	N	CL	278	1
ADG0532	7hz	22	F	N_ILL5	806,5	0	N	ILL	279	1
ADG0532	7hz	22	F	N_ILL6	604,2	1	N	ILL	280	1
ADG0532	7hz	22	F	N_C4I	629,5	1	N	CI	281	1
ADG0532	7hz	22	F	N_ILL1	620,5	1	N	ILL	282	1
ADG0532	7hz	22	F	N_ILL2	424,5	1	N	ILL	283	1
ADG0532	7hz	22	F	N_ILL4	602,1	0	N	ILL	284	1
ADG0532	7hz	22	F	N_C5I	391,8	0	N	CI	285	1
ADG0532	7hz	22	F	N_ILL6	606,5	1	N	ILL	286	1
ADG0532	7hz	22	F	N_C6S	744,1	0	N	CS	287	1
ADG0532	7hz	22	F	N_C2L	569,6	1	N	CL	288	1
ADG0532	7hz	22	F	N_C2I	535,1	1	N	CI	289	1
ADG0532	7hz	22	F	N_ILL4	431,5	1	N	ILL	290	1
ADG0532	7hz	22	F	N_C5C	627,6	0	N	CC	291	1
ADG0532	7hz	22	F	N_ILL2	446,9	1	N	ILL	292	1
ADG0532	7hz	22	F	N_C6S	654	0	N	CS	293	1
ADG0532	7hz	22	F	N_C2L	775,9	1	N	CL	294	1
ADG0532	7hz	22	F	N_C5C	394,5	1	N	CC	295	1
ADG0532	7hz	22	F	N_C1I	461,8	1	N	CI	296	1
ADG0532	7hz	22	F	N_ILL1	599,9	1	N	ILL	297	1
ADG0532	7hz	22	F	N_C6L	692,3	0	N	CL	298	1
ADG0532	7hz	22	F	A_C1C	730,8	0	A	CC	299	1
ADG0532	7hz	22	F	A_C3L	744,1	0	A	CL	300	1
ADG0532	7hz	22	F	A_C2S	810,6	1	A	CS	301	1
ADG0532	7hz	22	F	A_ILL5	535,9	1	A	ILL	302	1
ADG0532	7hz	22	F	A_C4S	404	1	A	CS	303	1
ADG0532	7hz	22	F	A_C2C	568,3	1	A	CC	304	1
ADG0532	7hz	22	F	A_C6C	486,4	0	A	CC	305	1
ADG0532	7hz	22	F	A_C1S	409,1	1	A	CS	306	1
ADG0532	7hz	22	F	A_C5S	466	1	A	CS	307	1
ADG0532	7hz	22	F	A_C4L	512,4	1	A	CL	308	1
ADG0532	7hz	22	F	A_C6S	791,8	0	A	CS	309	1
ADG0532	7hz	22	F	A_C2S	610,3	1	A	CS	310	1
ADG0532	7hz	22	F	A_C4L	521,9	0	A	CL	311	1
ADG0532	7hz	22	F	A_C4L	610,7	1	A	CL	312	1
ADG0532	7hz	22	F	A_C4S	413,7	1	A	CS	313	1
ADG0532	7hz	22	F	A_C2L	774,5	0	A	CL	314	1
ADG0532	7hz	22	F	A_C2C	486,3	0	A	CC	315	1
ADG0532	7hz	22	F	A_ILL2	426,7	1	A	ILL	316	1
ADG0532	7hz	22	F	A_ILL2	482,1	1	A	ILL	317	1
ADG0532	7hz	22	F	A_ILL4	483,2	1	A	ILL	318	1
ADG0532	7hz	22	F	A_ILL3	567,3	1	A	ILL	319	1
ADG0532	7hz	22	F	A_C6I	464,7	1	A	CI	320	1
ADG0532	7hz	22	F	A_ILL1	382,4	1	A	ILL	321	1
ADG0532	7hz	22	F	A_C5L	514,6	0	A	CL	322	1
ADG0532	7hz	22	F	A_C2S	568,7	0	A	CS	323	1
ADG0532	7hz	22	F	A_ILL1	591,3	1	A	ILL	324	1
ADG0532	7hz	22	F	A_ILL4	406,4	1	A	ILL	325	1
ADG0532	7hz	22	F	A_C6L	477,2	1	A	CL	326	1
ADG0532	7hz	22	F	A_C2L	427,8	1	A	CL	327	1
ADG0532	7hz	22	F	A_C1C	420,1	0	A	CC	328	1
ADG0532	7hz	22	F	A_ILL6	448,9	1	A	ILL	329	1
ADG0532	7hz	22	F	A_ILL3	493,4	1	A	ILL	330	1
ADG0532	7hz	22	F	A_ILL5	424	1	A	ILL	331	1
ADG0532	7hz	22	F	A_C1I	448	1	A	CI	332	1
ADG0532	7hz	22	F	A_ILL6	454,8	1	A	ILL	333	1
ADG0532	7hz	22	F	A_ILL6	361,5	1	A	ILL	334	1
ADG0532	7hz	22	F	A_C5L	501,8	1	A	CL	335	1
ADG0532	7hz	22	F	A_ILL4	445,9	1	A	ILL	336	1
ADG0532	7hz	22	F	A_C6S	669,5	1	A	CS	337	1
ADG0532	7hz	22	F	A_C6L	443,7	1	A	CL	338	1
ADG0532	7hz	22	F	A_C5L	637,2	1	A	CL	339	1
ADG0532	7hz	22	F	A_C2L	569,5	1	A	CL	340	1
ADG0532	7hz	22	F	A_C3L	758,7	0	A	CL	341	1
ADG0532	7hz	22	F	A_C3S	405,5	0	A	CS	342	1
ADG0532	7hz	22	F	A_C5S	504,2	1	A	CS	343	1
ADG0532	7hz	22	F	A_C1C	431,5	0	A	CC	344	1
ADG0532	7hz	22	F	A_C6S	408,1	0	A	CS	345	1
ADG0532	7hz	22	F	A_C3I	559,6	1	A	CI	346	1
ADG0532	7hz	22	F	A_C3C	445,9	0	A	CC	347	1
ADG0532	7hz	22	F	A_C5C	414,6	0	A	CC	348	1
ADG0532	7hz	22	F	A_C5S	391,5	1	A	CS	349	1
ADG0532	7hz	22	F	A_C2I	453,9	1	A	CI	350	1
ADG0532	7hz	22	F	A_C6C	524,6	0	A	CC	351	1
ADG0532	7hz	22	F	A_C3L	405	1	A	CL	352	1
ADG0532	7hz	22	F	A_ILL1	687,4	1	A	ILL	353	1
ADG0532	7hz	22	F	A_C5I	462,3	1	A	CI	354	1
ADG0532	7hz	22	F	A_C4I	438,8	1	A	CI	355	1
ADG0532	7hz	22	F	A_C3I	476,8	1	A	CI	356	1
ADG0532	7hz	22	F	A_C1C	569,1	0	A	CC	357	1
ADG0532	7hz	22	F	A_C3C	407,5	0	A	CC	358	1
ADG0532	7hz	22	F	A_C3S	414,4	1	A	CS	359	1
ADG0532	7hz	22	F	A_C1L	428,6	1	A	CL	360	1
ADG0532	7hz	22	F	A_C1L	496	1	A	CL	361	1
ADG0532	7hz	22	F	A_ILL3	434,5	1	A	ILL	362	1
ADG0532	7hz	22	F	A_ILL3	580,2	1	A	ILL	363	1
ADG0532	7hz	22	F	A_C6C	421	0	A	CC	364	1
ADG0532	7hz	22	F	A_C5I	447,4	1	A	CI	365	1
ADG0532	7hz	22	F	A_C1S	413,6	1	A	CS	366	1
ADG0532	7hz	22	F	A_C4I	387,1	1	A	CI	367	1
ADG0532	7hz	22	F	A_C5L	404,1	0	A	CL	368	1
ADG0532	7hz	22	F	A_C3L	460,9	1	A	CL	369	1
ADG0532	7hz	22	F	A_C6L	499,4	1	A	CL	370	1
ADG0532	7hz	22	F	A_C3C	749,7	0	A	CC	371	1
ADG0532	7hz	22	F	A_C2I	483,8	1	A	CI	372	1
ADG0532	7hz	22	F	A_ILL4	604,6	1	A	ILL	373	1
ADG0532	7hz	22	F	A_C5I	386,9	1	A	CI	374	1
ADG0532	7hz	22	F	A_C4I	418,4	1	A	CI	375	1
ADG0532	7hz	22	F	A_C3C	366,1	0	A	CC	376	1
ADG0532	7hz	22	F	A_C2L	323,7	1	A	CL	377	1
ADG0532	7hz	22	F	A_ILL4	353,8	1	A	ILL	378	1
ADG0532	7hz	22	F	A_C1I	421,4	1	A	CI	379	1
ADG0532	7hz	22	F	A_C1L	631,3	1	A	CL	380	1
ADG0532	7hz	22	F	A_C3C	443,2	0	A	CC	381	1
ADG0532	7hz	22	F	A_C5S	706,3	0	A	CS	382	1
ADG0532	7hz	22	F	A_C1S	697,8	1	A	CS	383	1
ADG0532	7hz	22	F	A_C4S	510,8	1	A	CS	384	1
ADG0532	7hz	22	F	A_C2I	371,5	1	A	CI	385	1
ADG0532	7hz	22	F	A_C3S	402,9	1	A	CS	386	1
ADG0532	7hz	22	F	A_C6C	679,1	0	A	CC	387	1
ADG0532	7hz	22	F	A_C4I	405,3	1	A	CI	388	1
ADG0532	7hz	22	F	A_C2L	626,6	0	A	CL	389	1
ADG0532	7hz	22	F	A_C4I	613,3	1	A	CI	390	1
ADG0532	7hz	22	F	A_ILL4	567,3	1	A	ILL	391	1
ADG0532	7hz	22	F	A_C2I	317,5	1	A	CI	392	1
ADG0532	7hz	22	F	A_C3I	544,5	1	A	CI	393	1
ADG0532	7hz	22	F	A_C5I	314,8	1	A	CI	394	1
ADG0532	7hz	22	F	A_ILL2	438,6	1	A	ILL	395	1
ADG0532	7hz	22	F	A_C6I	482,4	1	A	CI	396	1
ADG0532	7hz	22	F	A_C4I	392,7	1	A	CI	397	1
ADG0532	7hz	22	F	A_ILL2	516,8	1	A	ILL	398	1
ADG0532	7hz	22	F	A_C3I	389,6	1	A	CI	399	1
ADG0532	7hz	22	F	A_C6I	420,5	1	A	CI	400	1
ADG0532	7hz	22	F	A_C2C	397,1	0	A	CC	401	1
ADG0532	7hz	22	F	A_ILL3	351,4	1	A	ILL	402	1
ADG0532	7hz	22	F	A_ILL1	625,9	1	A	ILL	403	1
ADG0532	7hz	22	F	A_C6I	526,4	1	A	CI	404	1
ADG0532	7hz	22	F	A_C6I	419,7	1	A	CI	405	1
ADG0532	7hz	22	F	A_C6I	340	1	A	CI	406	1
ADG0532	7hz	22	F	A_C5C	405,8	0	A	CC	407	1
ADG0532	7hz	22	F	A_C5I	529,8	1	A	CI	408	1
ADG0532	7hz	22	F	A_C5S	475,1	1	A	CS	409	1
ADG0532	7hz	22	F	A_C6L	315,6	1	A	CL	410	1
ADG0532	7hz	22	F	A_C1S	395,7	0	A	CS	411	1
ADG0532	7hz	22	F	A_C6S	334,3	1	A	CS	412	1
ADG0532	7hz	22	F	A_C4C	850	0	A	CC	413	1
ADG0532	7hz	22	F	A_C5I	394,4	1	A	CI	414	1
ADG0532	7hz	22	F	A_C5L	441,1	0	A	CL	415	1
ADG0532	7hz	22	F	A_C1C	447,3	0	A	CC	416	1
ADG0532	7hz	22	F	A_ILL6	354,8	1	A	ILL	417	1
ADG0532	7hz	22	F	A_ILL5	347,8	1	A	ILL	418	1
ADG0532	7hz	22	F	A_C6L	671,3	1	A	CL	419	1
ADG0532	7hz	22	F	A_C5C	411,1	0	A	CC	420	1
ADG0532	7hz	22	F	A_C4L	431,3	1	A	CL	421	1
ADG0532	7hz	22	F	A_C3S	352,1	1	A	CS	422	1
ADG0532	7hz	22	F	A_C4S	374,4	0	A	CS	423	1
ADG0532	7hz	22	F	A_ILL1	340,6	1	A	ILL	424	1
ADG0532	7hz	22	F	A_ILL3	328,2	1	A	ILL	425	1
ADG0532	7hz	22	F	A_ILL3	412	1	A	ILL	426	1
ADG0532	7hz	22	F	A_C1L	386,3	1	A	CL	427	1
ADG0532	7hz	22	F	A_C6S	355,3	0	A	CS	428	1
ADG0532	7hz	22	F	A_C5S	399,8	1	A	CS	429	1
ADG0532	7hz	22	F	A_C3S	515,9	1	A	CS	430	1
ADG0532	7hz	22	F	A_C6L	731,6	0	A	CL	431	1
ADG0532	7hz	22	F	A_C2I	426,2	1	A	CI	432	1
ADG0532	7hz	22	F	A_C5I	435,4	1	A	CI	433	1
ADG0532	7hz	22	F	A_C4C	557,1	0	A	CC	434	1
ADG0532	7hz	22	F	A_C4L	386,2	1	A	CL	435	1
ADG0532	7hz	22	F	A_C4C	364,9	0	A	CC	436	1
ADG0532	7hz	22	F	A_C3L	393,2	1	A	CL	437	1
ADG0532	7hz	22	F	A_C2S	410,4	1	A	CS	438	1
ADG0532	7hz	22	F	A_C4C	314,9	1	A	CC	439	1
ADG0532	7hz	22	F	A_C1I	457,9	1	A	CI	440	1
ADG0532	7hz	22	F	A_ILL5	458,9	1	A	ILL	441	1
ADG0532	7hz	22	F	A_C6S	646,4	0	A	CS	442	1
ADG0532	7hz	22	F	A_C3C	461,7	0	A	CC	443	1
ADG0532	7hz	22	F	A_C1I	399,5	1	A	CI	444	1
ADG0532	7hz	22	F	A_C5L	470	1	A	CL	445	1
ADG0532	7hz	22	F	A_C5S	332	1	A	CS	446	1
ADG0532	7hz	22	F	A_C3I	424,9	1	A	CI	447	1
ADG0532	7hz	22	F	A_C5L	487,9	1	A	CL	448	1
ADG0532	7hz	22	F	A_C6C	400,8	1	A	CC	449	1
ADG0532	7hz	22	F	A_C2I	539,3	1	A	CI	450	1
ADG0532	7hz	22	F	A_C1S	359	0	A	CS	451	1
ADG0532	7hz	22	F	A_ILL5	389	1	A	ILL	452	1
ADG0532	7hz	22	F	A_ILL3	434,7	1	A	ILL	453	1
ADG0532	7hz	22	F	A_ILL6	602,7	1	A	ILL	454	1
ADG0532	7hz	22	F	A_ILL1	419,7	1	A	ILL	455	1
ADG0532	7hz	22	F	A_C6S	307,4	1	A	CS	456	1
ADG0532	7hz	22	F	A_ILL5	704,9	1	A	ILL	457	1
ADG0532	7hz	22	F	A_C6C	737,3	0	A	CC	458	1
ADG0532	7hz	22	F	A_C6L	686,1	0	A	CL	459	1
ADG0532	7hz	22	F	A_C5C	534,3	0	A	CC	460	1
ADG0532	7hz	22	F	A_C4I	405	1	A	CI	461	1
ADG0532	7hz	22	F	A_C4C	582,1	0	A	CC	462	1
ADG0532	7hz	22	F	A_C6S	402,4	1	A	CS	463	1
ADG0532	7hz	22	F	A_C6I	342,9	1	A	CI	464	1
ADG0532	7hz	22	F	A_C5L	388,1	1	A	CL	465	1
ADG0532	7hz	22	F	A_C1C	381,7	0	A	CC	466	1
ADG0532	7hz	22	F	A_ILL1	360,2	0	A	ILL	467	1
ADG0532	7hz	22	F	A_C1I	371,2	1	A	CI	468	1
ADG0532	7hz	22	F	A_ILL6	351,2	1	A	ILL	469	1
ADG0532	7hz	22	F	A_ILL2	414,3	1	A	ILL	470	1
ADG0532	7hz	22	F	A_C5S	379,3	0	A	CS	471	1
ADG0532	7hz	22	F	A_C3S	251,2	1	A	CS	472	1
ADG0532	7hz	22	F	A_C2I	471,4	1	A	CI	473	1
ADG0532	7hz	22	F	A_C1S	363,7	0	A	CS	474	1
ADG0532	7hz	22	F	A_C2S	462	1	A	CS	475	1
ADG0532	7hz	22	F	A_C5C	382,4	0	A	CC	476	1
ADG0532	7hz	22	F	A_C2S	315,5	1	A	CS	477	1
ADG0532	7hz	22	F	A_ILL4	506,5	1	A	ILL	478	1
ADG0532	7hz	22	F	A_C3S	396,1	0	A	CS	479	1
ADG0532	7hz	22	F	A_C5S	549,2	1	A	CS	480	1
ADG0532	7hz	22	F	A_C4S	488,8	0	A	CS	481	1
ADG0532	7hz	22	F	A_ILL2	478,9	1	A	ILL	482	1
ADG0532	7hz	22	F	A_C1L	731,5	1	A	CL	483	1
ADG0532	7hz	22	F	A_C2C	403,8	1	A	CC	484	1
ADG0532	7hz	22	F	A_C5C	465,8	0	A	CC	485	1
ADG0532	7hz	22	F	A_C5L	558	1	A	CL	486	1
ADG0532	7hz	22	F	A_C1S	558,9	1	A	CS	487	1
ADG0532	7hz	22	F	A_ILL3	488,4	1	A	ILL	488	1
ADG0532	7hz	22	F	A_C4S	419	1	A	CS	489	1
ADG0532	7hz	22	F	A_C6I	402	1	A	CI	490	1
ADG0532	7hz	22	F	A_ILL4	480,7	1	A	ILL	491	1
ADG0532	7hz	22	F	A_C4C	481	0	A	CC	492	1
ADG0532	7hz	22	F	A_C3S	471,9	1	A	CS	493	1
ADG0532	7hz	22	F	A_C4S	413,9	1	A	CS	494	1
ADG0532	7hz	22	F	A_C4I	458,2	1	A	CI	495	1
ADG0532	7hz	22	F	A_C4I	459	1	A	CI	496	1
ADG0532	7hz	22	F	A_C4C	415,8	0	A	CC	497	1
ADG0532	7hz	22	F	A_C4I	366	1	A	CI	498	1
ADG0532	7hz	22	F	A_C2I	387,8	1	A	CI	499	1
ADG0532	7hz	22	F	A_C3I	435,1	1	A	CI	500	1
ADG0532	7hz	22	F	A_C5I	379,7	1	A	CI	501	1
ADG0532	7hz	22	F	A_C5C	446,4	0	A	CC	502	1
ADG0532	7hz	22	F	A_ILL5	450,5	1	A	ILL	503	1
ADG0532	7hz	22	F	A_C1C	424,8	0	A	CC	504	1
ADG0532	7hz	22	F	A_C6I	397,7	1	A	CI	505	1
ADG0532	7hz	22	F	A_C1C	377	0	A	CC	506	1
ADG0532	7hz	22	F	A_C3I	434,6	1	A	CI	507	1
ADG0532	7hz	22	F	A_C3I	376,3	1	A	CI	508	1
ADG0532	7hz	22	F	A_C4C	432,7	0	A	CC	509	1
ADG0532	7hz	22	F	A_C2C	406,9	0	A	CC	510	1
ADG0532	7hz	22	F	A_C1C	423,4	0	A	CC	511	1
ADG0532	7hz	22	F	A_C6I	360,1	1	A	CI	512	1
ADG0532	7hz	22	F	A_ILL5	454,4	1	A	ILL	513	1
ADG0532	7hz	22	F	A_C3C	554,4	0	A	CC	514	1
ADG0532	7hz	22	F	A_C2C	675,4	0	A	CC	515	1
ADG0532	7hz	22	F	A_ILL2	471,6	1	A	ILL	516	1
ADG0532	7hz	22	F	A_C2L	556,4	1	A	CL	517	1
ADG0532	7hz	22	F	A_ILL4	377,5	1	A	ILL	518	1
ADG0532	7hz	22	F	A_C2I	391,4	1	A	CI	519	1
ADG0532	7hz	22	F	A_C3L	457,6	1	A	CL	520	1
ADG0532	7hz	22	F	A_C4L	527,6	1	A	CL	521	1
ADG0532	7hz	22	F	A_C4S	476	1	A	CS	522	1
ADG0532	7hz	22	F	A_C6L	623	0	A	CL	523	1
ADG0532	7hz	22	F	A_C4C	496,1	0	A	CC	524	1
ADG0532	7hz	22	F	A_C4L	403,4	0	A	CL	525	1
ADG0532	7hz	22	F	A_C1L	348,6	0	A	CL	526	1
ADG0532	7hz	22	F	A_C3I	429	1	A	CI	527	1
ADG0532	7hz	22	F	A_C2L	400,5	1	A	CL	528	1
ADG0532	7hz	22	F	A_C2C	455,5	0	A	CC	529	1
ADG0532	7hz	22	F	A_C4S	446,1	0	A	CS	530	1
ADG0532	7hz	22	F	A_C3L	358,7	0	A	CL	531	1
ADG0532	7hz	22	F	A_C3L	473	0	A	CL	532	1
ADG0532	7hz	22	F	A_ILL2	452,7	1	A	ILL	533	1
ADG0532	7hz	22	F	A_C1S	498,5	0	A	CS	534	1
ADG0532	7hz	22	F	A_ILL1	502,5	1	A	ILL	535	1
ADG0532	7hz	22	F	A_C6C	710,5	0	A	CC	536	1
ADG0532	7hz	22	F	A_C1I	452,7	1	A	CI	537	1
ADG0532	7hz	22	F	A_C4S	451,6	1	A	CS	538	1
ADG0532	7hz	22	F	A_C2C	459,3	0	A	CC	539	1
ADG0532	7hz	22	F	A_C2C	416,6	0	A	CC	540	1
ADG0532	7hz	22	F	A_C5C	439,3	0	A	CC	541	1
ADG0532	7hz	22	F	A_C2L	517,4	0	A	CL	542	1
ADG0532	7hz	22	F	A_C2S	669,8	1	A	CS	543	1
ADG0532	7hz	22	F	A_C2I	446,8	1	A	CI	544	1
ADG0532	7hz	22	F	A_C2L	383,2	1	A	CL	545	1
ADG0532	7hz	22	F	A_ILL3	772,5	1	A	ILL	546	1
ADG0532	7hz	22	F	A_C4L	600,9	1	A	CL	547	1
ADG0532	7hz	22	F	A_C3C	450,7	0	A	CC	548	1
ADG0532	7hz	22	F	A_C4L	448,8	1	A	CL	549	1
ADG0532	7hz	22	F	A_C1S	414,3	0	A	CS	550	1
ADG0532	7hz	22	F	A_C3L	511,5	1	A	CL	551	1
ADG0532	7hz	22	F	A_ILL6	455,8	1	A	ILL	552	1
ADG0532	7hz	22	F	A_C3I	389,3	1	A	CI	553	1
ADG0532	7hz	22	F	A_C6L	449,1	1	A	CL	554	1
ADG0532	7hz	22	F	A_ILL6	296,7	0	A	ILL	555	1
ADG0532	7hz	22	F	A_C6C	441,8	0	A	CC	556	1
ADG0532	7hz	22	F	A_C5C	637,6	0	A	CC	557	1
ADG0532	7hz	22	F	A_C1S	530,7	1	A	CS	558	1
ADG0532	7hz	22	F	A_ILL2	470,4	1	A	ILL	559	1
ADG0532	7hz	22	F	A_ILL5	469,5	1	A	ILL	560	1
ADG0532	7hz	22	F	A_C5I	374,1	1	A	CI	561	1
ADG0532	7hz	22	F	A_C1L	409,2	1	A	CL	562	1
ADG0532	7hz	22	F	A_C3S	447,3	1	A	CS	563	1
ADG0532	7hz	22	F	A_C3C	399,5	0	A	CC	564	1
ADG0532	7hz	22	F	A_ILL4	382	1	A	ILL	565	1
ADG0532	7hz	22	F	A_C2S	398,8	1	A	CS	566	1
ADG0532	7hz	22	F	A_C3L	432	0	A	CL	567	1
ADG0532	7hz	22	F	A_C6S	530	1	A	CS	568	1
ADG0532	7hz	22	F	A_C1I	381,8	1	A	CI	569	1
ADG0532	7hz	22	F	A_ILL1	406,4	1	A	ILL	570	1
ADG0532	7hz	22	F	A_C1L	449,3	1	A	CL	571	1
ADG0532	7hz	22	F	A_C6S	631,3	1	A	CS	572	1
ADG0532	7hz	22	F	A_C5I	493,6	1	A	CI	573	1
ADG0532	7hz	22	F	A_C3S	387	0	A	CS	574	1
ADG0532	7hz	22	F	A_C5C	466,5	0	A	CC	575	1
ADG0532	7hz	22	F	A_C1I	435,8	1	A	CI	576	1
ADG0532	7hz	22	F	A_C5L	428,7	1	A	CL	577	1
ADG0532	7hz	22	F	A_C2L	482,9	1	A	CL	578	1
ADG0532	7hz	22	F	A_ILL2	406,4	1	A	ILL	579	1
ADG0532	7hz	22	F	A_C6C	425,8	0	A	CC	580	1
ADG0532	7hz	22	F	A_C3C	719,2	0	A	CC	581	1
ADG0532	7hz	22	F	A_ILL6	464,7	1	A	ILL	582	1
ADG0532	7hz	22	F	A_C1I	401,2	1	A	CI	583	1
ADG0532	7hz	22	F	A_C4L	611,4	0	A	CL	584	1
ADG0532	7hz	22	F	A_C1L	361,6	1	A	CL	585	1
ADG0532	7hz	22	F	A_C6L	627,5	1	A	CL	586	1
ADG0532	7hz	22	F	A_C1L	580,6	1	A	CL	587	1
ADG0532	7hz	22	F	A_C2C	387	0	A	CC	588	1
ADG0532	7hz	22	F	A_ILL1	344,7	0	A	ILL	589	1
ADG0532	7hz	22	F	A_C2S	521,9	0	A	CS	590	1
ADG0532	7hz	22	F	A_C4C	464,7	0	A	CC	591	1
ADG0532	7hz	22	F	A_C5S	522,9	0	A	CS	592	1
ADG0532	7hz	22	F	A_C1C	425,8	0	A	CC	593	1
ADG0532	7hz	22	F	A_ILL6	415,2	1	A	ILL	594	1
ADG0532	7hz	22	F	A_ILL5	414,7	1	A	ILL	595	1
ADG0532	7hz	22	F	A_C6C	369,2	0	A	CC	596	1
ADG0532	7hz	22	F	A_C2S	403,4	0	A	CS	597	1
IC2598	18hz	24	F	N_ILL5	806,9	1	N	ILL	1	1
IC2598	18hz	24	F	N_ILL2	645,6	1	N	ILL	2	1
IC2598	18hz	24	F	N_C6I	637,2	1	N	CI	3	1
IC2598	18hz	24	F	N_C4S	895,3	1	N	CS	4	1
IC2598	18hz	24	F	N_C4S	872,7	0	N	CS	5	1
IC2598	18hz	24	F	N_C5S	896,7	1	N	CS	6	1
IC2598	18hz	24	F	N_ILL5	1087,8	1	N	ILL	7	1
IC2598	18hz	24	F	N_ILL2	833,6	0	N	ILL	8	1
IC2598	18hz	24	F	N_ILL1	674,6	1	N	ILL	9	1
IC2598	18hz	24	F	N_C4S	887,7	1	N	CS	10	1
IC2598	18hz	24	F	N_C1S	761,6	1	N	CS	11	1
IC2598	18hz	24	F	N_C4I	1018,5	1	N	CI	12	1
IC2598	18hz	24	F	N_C4L	842,9	1	N	CL	13	1
IC2598	18hz	24	F	N_C1C	833	1	N	CC	14	1
IC2598	18hz	24	F	N_C6C	700	1	N	CC	15	1
IC2598	18hz	24	F	N_C3I	1003,1	1	N	CI	16	1
IC2598	18hz	24	F	N_ILL4	794,2	0	N	ILL	17	1
IC2598	18hz	24	F	N_C6L	891,1	1	N	CL	18	1
IC2598	18hz	24	F	N_C5L	664,6	1	N	CL	19	1
IC2598	18hz	24	F	N_C2C	700,1	1	N	CC	20	1
IC2598	18hz	24	F	N_C5C	748,4	0	N	CC	21	1
IC2598	18hz	24	F	N_ILL4	783,3	0	N	ILL	22	1
IC2598	18hz	24	F	N_C1L	594,5	1	N	CL	23	1
IC2598	18hz	24	F	N_C2C	636,3	1	N	CC	24	1
IC2598	18hz	24	F	N_C1I	480,7	1	N	CI	25	1
IC2598	18hz	24	F	N_C5C	857,3	1	N	CC	26	1
IC2598	18hz	24	F	N_C5S	759,9	1	N	CS	27	1
IC2598	18hz	24	F	N_C6C	825,2	1	N	CC	28	1
IC2598	18hz	24	F	N_C3I	1021	1	N	CI	29	1
IC2598	18hz	24	F	N_C6S	808,5	0	N	CS	30	1
IC2598	18hz	24	F	N_C2S	798,3	1	N	CS	31	1
IC2598	18hz	24	F	N_C4I	745,5	1	N	CI	32	1
IC2598	18hz	24	F	N_C1S	697,9	1	N	CS	33	1
IC2598	18hz	24	F	N_C2C	810,9	1	N	CC	34	1
IC2598	18hz	24	F	N_C1L	848,1	1	N	CL	35	1
IC2598	18hz	24	F	N_C2C	948	0	N	CC	36	1
IC2598	18hz	24	F	N_C2S	783,5	1	N	CS	37	1
IC2598	18hz	24	F	N_C2S	743,1	1	N	CS	38	1
IC2598	18hz	24	F	N_C1L	810	1	N	CL	39	1
IC2598	18hz	24	F	N_ILL6	746,8	0	N	ILL	40	1
IC2598	18hz	24	F	N_C1I	1033,7	1	N	CI	41	1
IC2598	18hz	24	F	N_ILL4	888,3	1	N	ILL	42	1
IC2598	18hz	24	F	N_C3L	709,9	1	N	CL	43	1
IC2598	18hz	24	F	N_C3C	823,2	1	N	CC	44	1
IC2598	18hz	24	F	N_ILL5	768,1	1	N	ILL	45	1
IC2598	18hz	24	F	N_C2L	857,4	1	N	CL	46	1
IC2598	18hz	24	F	N_ILL6	689	0	N	ILL	47	1
IC2598	18hz	24	F	N_ILL4	872,2	1	N	ILL	48	1
IC2598	18hz	24	F	N_C5C	755,6	1	N	CC	49	1
IC2598	18hz	24	F	N_ILL1	726,7	0	N	ILL	50	1
IC2598	18hz	24	F	N_C4L	980,1	0	N	CL	51	1
IC2598	18hz	24	F	N_C6C	802,2	1	N	CC	52	1
IC2598	18hz	24	F	N_C2L	835,2	1	N	CL	53	1
IC2598	18hz	24	F	N_C1I	580,6	1	N	CI	54	1
IC2598	18hz	24	F	N_C1C	813,7	1	N	CC	55	1
IC2598	18hz	24	F	N_C3I	803,8	1	N	CI	56	1
IC2598	18hz	24	F	N_C2C	901	1	N	CC	57	1
IC2598	18hz	24	F	N_C1C	710,4	1	N	CC	58	1
IC2598	18hz	24	F	N_C4I	833,2	1	N	CI	59	1
IC2598	18hz	24	F	N_C1S	911,1	1	N	CS	60	1
IC2598	18hz	24	F	N_C6S	717,9	1	N	CS	61	1
IC2598	18hz	24	F	N_C1S	1017,8	1	N	CS	62	1
IC2598	18hz	24	F	N_C3C	895,7	1	N	CC	63	1
IC2598	18hz	24	F	N_C2C	689	1	N	CC	64	1
IC2598	18hz	24	F	N_C4I	883,3	1	N	CI	65	1
IC2598	18hz	24	F	N_ILL3	694,9	1	N	ILL	66	1
IC2598	18hz	24	F	N_C4C	843,4	0	N	CC	67	1
IC2598	18hz	24	F	N_C3L	906,4	1	N	CL	68	1
IC2598	18hz	24	F	N_C6I	760,8	0	N	CI	69	1
IC2598	18hz	24	F	N_C6S	728,6	0	N	CS	70	1
IC2598	18hz	24	F	N_C3S	877,3	1	N	CS	71	1
IC2598	18hz	24	F	N_C1I	609	1	N	CI	72	1
IC2598	18hz	24	F	N_ILL5	628,4	1	N	ILL	73	1
IC2598	18hz	24	F	N_C1S	604,2	1	N	CS	74	1
IC2598	18hz	24	F	N_C5I	560,4	1	N	CI	75	1
IC2598	18hz	24	F	N_C1L	606	1	N	CL	76	1
IC2598	18hz	24	F	N_ILL6	1075,6	0	N	ILL	77	1
IC2598	18hz	24	F	N_C6I	874,8	1	N	CI	78	1
IC2598	18hz	24	F	N_C6L	828,4	1	N	CL	79	1
IC2598	18hz	24	F	N_ILL1	781,8	0	N	ILL	80	1
IC2598	18hz	24	F	N_C4I	777,3	1	N	CI	81	1
IC2598	18hz	24	F	N_C1L	869,2	0	N	CL	82	1
IC2598	18hz	24	F	N_C5L	684,4	1	N	CL	83	1
IC2598	18hz	24	F	N_ILL3	838,8	0	N	ILL	84	1
IC2598	18hz	24	F	N_C5S	1014,9	0	N	CS	85	1
IC2598	18hz	24	F	N_ILL6	820,3	0	N	ILL	86	1
IC2598	18hz	24	F	N_C3L	702	1	N	CL	87	1
IC2598	18hz	24	F	N_C6S	796,6	1	N	CS	88	1
IC2598	18hz	24	F	N_ILL3	867,7	1	N	ILL	89	1
IC2598	18hz	24	F	N_C5I	800,3	1	N	CI	90	1
IC2598	18hz	24	F	N_C4C	845,1	1	N	CC	91	1
IC2598	18hz	24	F	N_C6L	882,6	1	N	CL	92	1
IC2598	18hz	24	F	N_ILL6	899,3	0	N	ILL	93	1
IC2598	18hz	24	F	N_C5S	804,4	1	N	CS	94	1
IC2598	18hz	24	F	N_C1L	729,5	1	N	CL	95	1
IC2598	18hz	24	F	N_C2L	729,3	1	N	CL	96	1
IC2598	18hz	24	F	N_C4I	797,1	1	N	CI	97	1
IC2598	18hz	24	F	N_ILL4	1036,5	1	N	ILL	98	1
IC2598	18hz	24	F	N_C3S	864,9	0	N	CS	99	1
IC2598	18hz	24	F	N_C5L	810,4	0	N	CL	100	1
IC2598	18hz	24	F	N_C1C	889,3	1	N	CC	101	1
IC2598	18hz	24	F	N_C4L	944,7	1	N	CL	102	1
IC2598	18hz	24	F	N_C3C	1190,5	0	N	CC	103	1
IC2598	18hz	24	F	N_ILL1	877,3	0	N	ILL	104	1
IC2598	18hz	24	F	N_C1C	894,2	1	N	CC	105	1
IC2598	18hz	24	F	N_ILL5	790,4	1	N	ILL	106	1
IC2598	18hz	24	F	N_C3I	1119,8	0	N	CI	107	1
IC2598	18hz	24	F	N_C6L	790,3	1	N	CL	108	1
IC2598	18hz	24	F	N_C4C	765,5	0	N	CC	109	1
IC2598	18hz	24	F	N_C5C	884,4	1	N	CC	110	1
IC2598	18hz	24	F	N_C6I	1123,7	1	N	CI	111	1
IC2598	18hz	24	F	N_C2I	843,4	1	N	CI	112	1
IC2598	18hz	24	F	N_C2S	864,3	1	N	CS	113	1
IC2598	18hz	24	F	N_C5I	761,7	0	N	CI	114	1
IC2598	18hz	24	F	N_ILL2	1063,7	0	N	ILL	115	1
IC2598	18hz	24	F	N_C2C	1287,9	0	N	CC	116	1
IC2598	18hz	24	F	N_C5C	999,5	1	N	CC	117	1
IC2598	18hz	24	F	N_ILL6	762,9	1	N	ILL	118	1
IC2598	18hz	24	F	N_C5S	867,8	1	N	CS	119	1
IC2598	18hz	24	F	N_C5L	828,4	1	N	CL	120	1
IC2598	18hz	24	F	N_C5I	541,3	1	N	CI	121	1
IC2598	18hz	24	F	N_C2S	667,3	1	N	CS	122	1
IC2598	18hz	24	F	N_C2I	822	1	N	CI	123	1
IC2598	18hz	24	F	N_C1L	458,7	1	N	CL	124	1
IC2598	18hz	24	F	N_ILL3	897,9	0	N	ILL	125	1
IC2598	18hz	24	F	N_C3L	817,9	0	N	CL	126	1
IC2598	18hz	24	F	N_C4I	677,4	1	N	CI	127	1
IC2598	18hz	24	F	N_C3L	719,6	1	N	CL	128	1
IC2598	18hz	24	F	N_C5L	632,8	1	N	CL	129	1
IC2598	18hz	24	F	N_C3I	749,4	1	N	CI	130	1
IC2598	18hz	24	F	N_ILL2	1059,6	0	N	ILL	131	1
IC2598	18hz	24	F	N_C6L	703,3	1	N	CL	132	1
IC2598	18hz	24	F	N_C4I	726,9	1	N	CI	133	1
IC2598	18hz	24	F	N_C6L	663,2	1	N	CL	134	1
IC2598	18hz	24	F	N_C4C	855,1	1	N	CC	135	1
IC2598	18hz	24	F	N_C4L	629,8	0	N	CL	136	1
IC2598	18hz	24	F	N_C5L	1006	1	N	CL	137	1
IC2598	18hz	24	F	N_C6C	1208,9	1	N	CC	138	1
IC2598	18hz	24	F	N_C4L	717,2	1	N	CL	139	1
IC2598	18hz	24	F	N_C6C	722,7	1	N	CC	140	1
IC2598	18hz	24	F	N_C2S	812,8	1	N	CS	141	1
IC2598	18hz	24	F	N_C3L	681,1	0	N	CL	142	1
IC2598	18hz	24	F	N_C6C	730,4	1	N	CC	143	1
IC2598	18hz	24	F	N_ILL4	775,5	0	N	ILL	144	1
IC2598	18hz	24	F	N_C4I	827,2	1	N	CI	145	1
IC2598	18hz	24	F	N_C6L	684,6	1	N	CL	146	1
IC2598	18hz	24	F	N_ILL3	793,9	1	N	ILL	147	1
IC2598	18hz	24	F	N_ILL2	901,9	0	N	ILL	148	1
IC2598	18hz	24	F	N_C2I	746,8	1	N	CI	149	1
IC2598	18hz	24	F	N_C1S	842,1	1	N	CS	150	1
IC2598	18hz	24	F	N_ILL4	656,7	1	N	ILL	151	1
IC2598	18hz	24	F	N_ILL1	808,9	0	N	ILL	152	1
IC2598	18hz	24	F	N_C1L	628,2	1	N	CL	153	1
IC2598	18hz	24	F	N_C5L	596,3	1	N	CL	154	1
IC2598	18hz	24	F	N_C5I	590,5	1	N	CI	155	1
IC2598	18hz	24	F	N_C6I	810,9	0	N	CI	156	1
IC2598	18hz	24	F	N_ILL3	582,1	1	N	ILL	157	1
IC2598	18hz	24	F	N_C5I	762,3	1	N	CI	158	1
IC2598	18hz	24	F	N_C6S	679,3	1	N	CS	159	1
IC2598	18hz	24	F	N_ILL1	1034,3	0	N	ILL	160	1
IC2598	18hz	24	F	N_C5C	823,2	1	N	CC	161	1
IC2598	18hz	24	F	N_C4S	653,6	1	N	CS	162	1
IC2598	18hz	24	F	N_C1I	702,8	0	N	CI	163	1
IC2598	18hz	24	F	N_ILL4	746,4	1	N	ILL	164	1
IC2598	18hz	24	F	N_C6S	824,1	0	N	CS	165	1
IC2598	18hz	24	F	N_ILL6	644,7	1	N	ILL	166	1
IC2598	18hz	24	F	N_C1I	661,4	1	N	CI	167	1
IC2598	18hz	24	F	N_C4L	799,3	1	N	CL	168	1
IC2598	18hz	24	F	N_C3C	539,5	0	N	CC	169	1
IC2598	18hz	24	F	N_C4C	626,3	1	N	CC	170	1
IC2598	18hz	24	F	N_C4S	640,6	1	N	CS	171	1
IC2598	18hz	24	F	N_C4C	909,5	1	N	CC	172	1
IC2598	18hz	24	F	N_C3C	637,9	1	N	CC	173	1
IC2598	18hz	24	F	N_ILL1	605,7	0	N	ILL	174	1
IC2598	18hz	24	F	N_C3L	653,4	1	N	CL	175	1
IC2598	18hz	24	F	N_C5S	584,9	1	N	CS	176	1
IC2598	18hz	24	F	N_ILL2	832,7	0	N	ILL	177	1
IC2598	18hz	24	F	N_C2I	562,4	1	N	CI	178	1
IC2598	18hz	24	F	N_C1C	547,6	1	N	CC	179	1
IC2598	18hz	24	F	N_C2I	633,4	1	N	CI	180	1
IC2598	18hz	24	F	N_ILL5	603,2	1	N	ILL	181	1
IC2598	18hz	24	F	N_C3I	616,2	1	N	CI	182	1
IC2598	18hz	24	F	N_C6I	1198,5	0	N	CI	183	1
IC2598	18hz	24	F	N_C3S	1068,9	1	N	CS	184	1
IC2598	18hz	24	F	N_C5S	902,9	1	N	CS	185	1
IC2598	18hz	24	F	N_C6C	796	1	N	CC	186	1
IC2598	18hz	24	F	N_C6C	1096,9	0	N	CC	187	1
IC2598	18hz	24	F	N_C2I	1182,7	0	N	CI	188	1
IC2598	18hz	24	F	N_C5C	591,2	0	N	CC	189	1
IC2598	18hz	24	F	N_ILL1	568,2	0	N	ILL	190	1
IC2598	18hz	24	F	N_ILL1	512,8	0	N	ILL	191	1
IC2598	18hz	24	F	N_C2L	709,1	0	N	CL	192	1
IC2598	18hz	24	F	N_ILL3	772,7	0	N	ILL	193	1
IC2598	18hz	24	F	N_ILL4	640,6	1	N	ILL	194	1
IC2598	18hz	24	F	N_C2C	868,9	0	N	CC	195	1
IC2598	18hz	24	F	N_C1C	619,2	1	N	CC	196	1
IC2598	18hz	24	F	N_C1I	577,3	1	N	CI	197	1
IC2598	18hz	24	F	N_C3C	543,5	0	N	CC	198	1
IC2598	18hz	24	F	N_C2L	962,1	1	N	CL	199	1
IC2598	18hz	24	F	N_C1I	719,1	1	N	CI	200	1
IC2598	18hz	24	F	N_ILL3	721,1	0	N	ILL	201	1
IC2598	18hz	24	F	N_ILL6	841,5	0	N	ILL	202	1
IC2598	18hz	24	F	N_C3L	738,8	1	N	CL	203	1
IC2598	18hz	24	F	N_C5C	850,6	1	N	CC	204	1
IC2598	18hz	24	F	N_C4S	716,3	1	N	CS	205	1
IC2598	18hz	24	F	N_C5S	646	0	N	CS	206	1
IC2598	18hz	24	F	N_C4L	639,2	1	N	CL	207	1
IC2598	18hz	24	F	N_C5S	669	1	N	CS	208	1
IC2598	18hz	24	F	N_C5L	609,2	1	N	CL	209	1
IC2598	18hz	24	F	N_C3C	810,9	1	N	CC	210	1
IC2598	18hz	24	F	N_C2C	778,2	1	N	CC	211	1
IC2598	18hz	24	F	N_ILL5	632,7	0	N	ILL	212	1
IC2598	18hz	24	F	N_C4S	604,4	0	N	CS	213	1
IC2598	18hz	24	F	N_C6S	660,8	1	N	CS	214	1
IC2598	18hz	24	F	N_C6I	733,2	1	N	CI	215	1
IC2598	18hz	24	F	N_C1S	958,3	1	N	CS	216	1
IC2598	18hz	24	F	N_C4L	1145,5	0	N	CL	217	1
IC2598	18hz	24	F	N_C6S	787,2	0	N	CS	218	1
IC2598	18hz	24	F	N_C6L	918,5	1	N	CL	219	1
IC2598	18hz	24	F	N_ILL5	750	1	N	ILL	220	1
IC2598	18hz	24	F	N_C2L	657,8	1	N	CL	221	1
IC2598	18hz	24	F	N_C5C	703,9	1	N	CC	222	1
IC2598	18hz	24	F	N_C2S	628,8	0	N	CS	223	1
IC2598	18hz	24	F	N_C6I	696,3	1	N	CI	224	1
IC2598	18hz	24	F	N_C1I	633,2	1	N	CI	225	1
IC2598	18hz	24	F	N_C1S	676,1	1	N	CS	226	1
IC2598	18hz	24	F	N_C5C	607,4	0	N	CC	227	1
IC2598	18hz	24	F	N_C1I	562,7	1	N	CI	228	1
IC2598	18hz	24	F	N_C2I	572,6	1	N	CI	229	1
IC2598	18hz	24	F	N_C6S	629,6	1	N	CS	230	1
IC2598	18hz	24	F	N_C4L	716,9	1	N	CL	231	1
IC2598	18hz	24	F	N_C1S	542,5	1	N	CS	232	1
IC2598	18hz	24	F	N_C3C	432,9	1	N	CC	233	1
IC2598	18hz	24	F	N_C3I	548,8	1	N	CI	234	1
IC2598	18hz	24	F	N_C4L	577,9	0	N	CL	235	1
IC2598	18hz	24	F	N_C2S	665,6	1	N	CS	236	1
IC2598	18hz	24	F	N_C2I	575,9	1	N	CI	237	1
IC2598	18hz	24	F	N_C4S	518,7	0	N	CS	238	1
IC2598	18hz	24	F	N_ILL2	431,8	1	N	ILL	239	1
IC2598	18hz	24	F	N_C6I	812,8	1	N	CI	240	1
IC2598	18hz	24	F	N_C1C	575,8	1	N	CC	241	1
IC2598	18hz	24	F	N_C2S	1012,3	1	N	CS	242	1
IC2598	18hz	24	F	N_ILL3	937,8	1	N	ILL	243	1
IC2598	18hz	24	F	N_C2I	863,4	1	N	CI	244	1
IC2598	18hz	24	F	N_ILL2	846,4	1	N	ILL	245	1
IC2598	18hz	24	F	N_ILL5	552,4	0	N	ILL	246	1
IC2598	18hz	24	F	N_C3L	735,1	1	N	CL	247	1
IC2598	18hz	24	F	N_C4C	616,4	1	N	CC	248	1
IC2598	18hz	24	F	N_C5S	558,4	0	N	CS	249	1
IC2598	18hz	24	F	N_C3L	655,7	1	N	CL	250	1
IC2598	18hz	24	F	N_ILL6	509,8	1	N	ILL	251	1
IC2598	18hz	24	F	N_C4I	605,3	1	N	CI	252	1
IC2598	18hz	24	F	N_ILL6	670,2	1	N	ILL	253	1
IC2598	18hz	24	F	N_C2L	744,4	1	N	CL	254	1
IC2598	18hz	24	F	N_C3I	716,6	1	N	CI	255	1
IC2598	18hz	24	F	N_C6L	772,3	1	N	CL	256	1
IC2598	18hz	24	F	N_C2C	554,2	1	N	CC	257	1
IC2598	18hz	24	F	N_ILL4	820,5	1	N	ILL	258	1
IC2598	18hz	24	F	N_C2S	631,9	1	N	CS	259	1
IC2598	18hz	24	F	N_ILL3	616,8	0	N	ILL	260	1
IC2598	18hz	24	F	N_C6I	636,5	1	N	CI	261	1
IC2598	18hz	24	F	N_C3S	660,2	1	N	CS	262	1
IC2598	18hz	24	F	N_C1C	643,1	0	N	CC	263	1
IC2598	18hz	24	F	N_C6S	629,3	1	N	CS	264	1
IC2598	18hz	24	F	N_C3C	708,7	1	N	CC	265	1
IC2598	18hz	24	F	N_C6L	734	1	N	CL	266	1
IC2598	18hz	24	F	N_C3I	607,6	1	N	CI	267	1
IC2598	18hz	24	F	N_C1C	721,2	0	N	CC	268	1
IC2598	18hz	24	F	N_C5I	732	1	N	CI	269	1
IC2598	18hz	24	F	N_ILL2	758,2	1	N	ILL	270	1
IC2598	18hz	24	F	N_C3S	658,3	1	N	CS	271	1
IC2598	18hz	24	F	N_C2L	581,5	1	N	CL	272	1
IC2598	18hz	24	F	N_C2L	867,5	1	N	CL	273	1
IC2598	18hz	24	F	N_C3S	837	1	N	CS	274	1
IC2598	18hz	24	F	N_C6C	666,8	1	N	CC	275	1
IC2598	18hz	24	F	N_C3I	655,4	1	N	CI	276	1
IC2598	18hz	24	F	N_C3S	724	1	N	CS	277	1
IC2598	18hz	24	F	N_ILL2	908,5	1	N	ILL	278	1
IC2598	18hz	24	F	N_C3S	670,8	1	N	CS	279	1
IC2598	18hz	24	F	N_C1S	901	1	N	CS	280	1
IC2598	18hz	24	F	N_C4C	646,8	0	N	CC	281	1
IC2598	18hz	24	F	N_C4S	806,9	1	N	CS	282	1
IC2598	18hz	24	F	N_C5I	631,6	1	N	CI	283	1
IC2598	18hz	24	F	N_C3S	590,6	1	N	CS	284	1
IC2598	18hz	24	F	N_C4C	843,4	1	N	CC	285	1
IC2598	18hz	24	F	N_C6C	653,3	1	N	CC	286	1
IC2598	18hz	24	F	N_C5I	641	1	N	CI	287	1
IC2598	18hz	24	F	N_C4S	731	0	N	CS	288	1
IC2598	18hz	24	F	N_C4C	683,9	1	N	CC	289	1
IC2598	18hz	24	F	N_C1L	599,8	1	N	CL	290	1
IC2598	18hz	24	F	N_ILL5	1137	1	N	ILL	291	1
IC2598	18hz	24	F	N_C1L	798,3	1	N	CL	292	1
IC2598	18hz	24	F	N_C3C	819,7	1	N	CC	293	1
IC2598	18hz	24	F	A_C3C	776,9	0	A	CC	294	1
IC2598	18hz	24	F	A_ILL1	946,3	1	A	ILL	295	1
IC2598	18hz	24	F	A_C5C	952,5	0	A	CC	296	1
IC2598	18hz	24	F	A_C2S	787,3	0	A	CS	297	1
IC2598	18hz	24	F	A_C3S	940,1	1	A	CS	298	1
IC2598	18hz	24	F	A_C1L	919,5	0	A	CL	299	1
IC2598	18hz	24	F	A_C4L	761,9	1	A	CL	300	1
IC2598	18hz	24	F	A_C3S	987,4	1	A	CS	301	1
IC2598	18hz	24	F	A_C6C	693,6	0	A	CC	302	1
IC2598	18hz	24	F	A_C5L	1055,4	0	A	CL	303	1
IC2598	18hz	24	F	A_ILL1	697,7	1	A	ILL	304	1
IC2598	18hz	24	F	A_C3S	739,2	0	A	CS	305	1
IC2598	18hz	24	F	A_C6C	749,7	0	A	CC	306	1
IC2598	18hz	24	F	A_C6L	704,7	1	A	CL	307	1
IC2598	18hz	24	F	A_C2C	718,6	0	A	CC	308	1
IC2598	18hz	24	F	A_C5I	723,8	1	A	CI	309	1
IC2598	18hz	24	F	A_C4C	782	0	A	CC	310	1
IC2598	18hz	24	F	A_C3S	880,9	1	A	CS	311	1
IC2598	18hz	24	F	A_C3L	930,7	1	A	CL	312	1
IC2598	18hz	24	F	A_C6C	826,2	0	A	CC	313	1
IC2598	18hz	24	F	A_C4I	784,5	1	A	CI	314	1
IC2598	18hz	24	F	A_C1C	859,6	0	A	CC	315	1
IC2598	18hz	24	F	A_ILL5	800,8	1	A	ILL	316	1
IC2598	18hz	24	F	A_ILL2	892,2	1	A	ILL	317	1
IC2598	18hz	24	F	A_C5I	726,8	1	A	CI	318	1
IC2598	18hz	24	F	A_C1I	683,7	1	A	CI	319	1
IC2598	18hz	24	F	A_C5I	813,3	1	A	CI	320	1
IC2598	18hz	24	F	A_C4L	766,1	1	A	CL	321	1
IC2598	18hz	24	F	A_C5C	768	0	A	CC	322	1
IC2598	18hz	24	F	A_C4I	695,4	1	A	CI	323	1
IC2598	18hz	24	F	A_C1S	752,6	1	A	CS	324	1
IC2598	18hz	24	F	A_C3C	875,6	0	A	CC	325	1
IC2598	18hz	24	F	A_C4L	794,7	1	A	CL	326	1
IC2598	18hz	24	F	A_C6S	773,8	1	A	CS	327	1
IC2598	18hz	24	F	A_C2C	620,2	0	A	CC	328	1
IC2598	18hz	24	F	A_C1L	643,2	1	A	CL	329	1
IC2598	18hz	24	F	A_ILL4	713,8	1	A	ILL	330	1
IC2598	18hz	24	F	A_C2I	681	1	A	CI	331	1
IC2598	18hz	24	F	A_C6S	913	0	A	CS	332	1
IC2598	18hz	24	F	A_C3I	740,3	1	A	CI	333	1
IC2598	18hz	24	F	A_ILL4	648,7	1	A	ILL	334	1
IC2598	18hz	24	F	A_C4I	605,3	1	A	CI	335	1
IC2598	18hz	24	F	A_C2L	609,3	1	A	CL	336	1
IC2598	18hz	24	F	A_ILL5	735,1	1	A	ILL	337	1
IC2598	18hz	24	F	A_C6L	850,4	1	A	CL	338	1
IC2598	18hz	24	F	A_C2S	797,2	0	A	CS	339	1
IC2598	18hz	24	F	A_C6S	1123,7	0	A	CS	340	1
IC2598	18hz	24	F	A_C4L	631,2	1	A	CL	341	1
IC2598	18hz	24	F	A_ILL6	684,9	1	A	ILL	342	1
IC2598	18hz	24	F	A_ILL5	605,4	1	A	ILL	343	1
IC2598	18hz	24	F	A_C5C	688,5	0	A	CC	344	1
IC2598	18hz	24	F	A_C5S	688,1	1	A	CS	345	1
IC2598	18hz	24	F	A_ILL4	587,9	1	A	ILL	346	1
IC2598	18hz	24	F	A_C2S	635,2	1	A	CS	347	1
IC2598	18hz	24	F	A_C5L	817,1	0	A	CL	348	1
IC2598	18hz	24	F	A_C6L	547,4	1	A	CL	349	1
IC2598	18hz	24	F	A_C4S	768,4	1	A	CS	350	1
IC2598	18hz	24	F	A_ILL6	833,1	1	A	ILL	351	1
IC2598	18hz	24	F	A_C3I	535,8	1	A	CI	352	1
IC2598	18hz	24	F	A_ILL2	601	1	A	ILL	353	1
IC2598	18hz	24	F	A_C4S	623,3	1	A	CS	354	1
IC2598	18hz	24	F	A_C4S	446,2	1	A	CS	355	1
IC2598	18hz	24	F	A_C4C	693,7	0	A	CC	356	1
IC2598	18hz	24	F	A_C6L	668,9	1	A	CL	357	1
IC2598	18hz	24	F	A_ILL1	560,6	1	A	ILL	358	1
IC2598	18hz	24	F	A_C3S	521,5	1	A	CS	359	1
IC2598	18hz	24	F	A_C4L	838,7	1	A	CL	360	1
IC2598	18hz	24	F	A_ILL1	886,8	1	A	ILL	361	1
IC2598	18hz	24	F	A_ILL4	1180,6	1	A	ILL	362	1
IC2598	18hz	24	F	A_C4S	961,7	1	A	CS	363	1
IC2598	18hz	24	F	A_C4I	789,3	1	A	CI	364	1
IC2598	18hz	24	F	A_ILL1	753,5	1	A	ILL	365	1
IC2598	18hz	24	F	A_C1L	673,5	1	A	CL	366	1
IC2598	18hz	24	F	A_C3L	731,6	0	A	CL	367	1
IC2598	18hz	24	F	A_C2C	695,7	0	A	CC	368	1
IC2598	18hz	24	F	A_C4I	784	1	A	CI	369	1
IC2598	18hz	24	F	A_C5S	709,2	1	A	CS	370	1
IC2598	18hz	24	F	A_C6I	705,8	1	A	CI	371	1
IC2598	18hz	24	F	A_C4C	651,4	0	A	CC	372	1
IC2598	18hz	24	F	A_C3S	623,5	1	A	CS	373	1
IC2598	18hz	24	F	A_C5I	673,7	1	A	CI	374	1
IC2598	18hz	24	F	A_ILL6	672,1	1	A	ILL	375	1
IC2598	18hz	24	F	A_C3C	639,3	0	A	CC	376	1
IC2598	18hz	24	F	A_C5L	710,2	0	A	CL	377	1
IC2598	18hz	24	F	A_C3L	761,3	1	A	CL	378	1
IC2598	18hz	24	F	A_C2S	750,3	1	A	CS	379	1
IC2598	18hz	24	F	A_C1L	650,8	1	A	CL	380	1
IC2598	18hz	24	F	A_C6C	837,5	0	A	CC	381	1
IC2598	18hz	24	F	A_ILL2	776	1	A	ILL	382	1
IC2598	18hz	24	F	A_C2L	703,8	1	A	CL	383	1
IC2598	18hz	24	F	A_ILL3	599	1	A	ILL	384	1
IC2598	18hz	24	F	A_C5S	715,2	1	A	CS	385	1
IC2598	18hz	24	F	A_C5L	634,4	1	A	CL	386	1
IC2598	18hz	24	F	A_C3I	578	1	A	CI	387	1
IC2598	18hz	24	F	A_C3I	660,5	1	A	CI	388	1
IC2598	18hz	24	F	A_C3I	648,5	1	A	CI	389	1
IC2598	18hz	24	F	A_ILL3	629,7	1	A	ILL	390	1
IC2598	18hz	24	F	A_ILL3	736,8	1	A	ILL	391	1
IC2598	18hz	24	F	A_C3C	669,1	0	A	CC	392	1
IC2598	18hz	24	F	A_C6I	652,6	1	A	CI	393	1
IC2598	18hz	24	F	A_C5S	769,9	1	A	CS	394	1
IC2598	18hz	24	F	A_C2I	507,9	1	A	CI	395	1
IC2598	18hz	24	F	A_C6I	484,6	1	A	CI	396	1
IC2598	18hz	24	F	A_ILL3	552,9	1	A	ILL	397	1
IC2598	18hz	24	F	A_C6S	688	0	A	CS	398	1
IC2598	18hz	24	F	A_C1S	690,9	1	A	CS	399	1
IC2598	18hz	24	F	A_C2I	663,9	1	A	CI	400	1
IC2598	18hz	24	F	A_C1I	744,9	1	A	CI	401	1
IC2598	18hz	24	F	A_C4C	860,4	0	A	CC	402	1
IC2598	18hz	24	F	A_C5S	708,5	1	A	CS	403	1
IC2598	18hz	24	F	A_C2L	548	1	A	CL	404	1
IC2598	18hz	24	F	A_C1L	520,3	1	A	CL	405	1
IC2598	18hz	24	F	A_C6S	728,2	0	A	CS	406	1
IC2598	18hz	24	F	A_C6L	788,3	1	A	CL	407	1
IC2598	18hz	24	F	A_C1C	609	1	A	CC	408	1
IC2598	18hz	24	F	A_C3L	701,3	1	A	CL	409	1
IC2598	18hz	24	F	A_ILL5	671,9	1	A	ILL	410	1
IC2598	18hz	24	F	A_ILL5	645,1	1	A	ILL	411	1
IC2598	18hz	24	F	A_C1S	579,5	1	A	CS	412	1
IC2598	18hz	24	F	A_ILL2	695	1	A	ILL	413	1
IC2598	18hz	24	F	A_C3L	560,9	1	A	CL	414	1
IC2598	18hz	24	F	A_C2S	659,3	0	A	CS	415	1
IC2598	18hz	24	F	A_C3L	641,1	1	A	CL	416	1
IC2598	18hz	24	F	A_C1I	535,9	1	A	CI	417	1
IC2598	18hz	24	F	A_C5C	543,9	0	A	CC	418	1
IC2598	18hz	24	F	A_C5C	644,3	0	A	CC	419	1
IC2598	18hz	24	F	A_C5S	500	1	A	CS	420	1
IC2598	18hz	24	F	A_C6C	603,2	0	A	CC	421	1
IC2598	18hz	24	F	A_C4S	525,2	1	A	CS	422	1
IC2598	18hz	24	F	A_C5L	486	1	A	CL	423	1
IC2598	18hz	24	F	A_C2S	565,5	1	A	CS	424	1
IC2598	18hz	24	F	A_C6C	610,3	0	A	CC	425	1
IC2598	18hz	24	F	A_ILL6	681,7	1	A	ILL	426	1
IC2598	18hz	24	F	A_C2L	556	1	A	CL	427	1
IC2598	18hz	24	F	A_ILL5	632,6	1	A	ILL	428	1
IC2598	18hz	24	F	A_ILL4	796,4	1	A	ILL	429	1
IC2598	18hz	24	F	A_C5L	705	1	A	CL	430	1
IC2598	18hz	24	F	A_C2I	471,6	1	A	CI	431	1
IC2598	18hz	24	F	A_C2S	494	1	A	CS	432	1
IC2598	18hz	24	F	A_C2I	415,7	1	A	CI	433	1
IC2598	18hz	24	F	A_C2I	498,7	1	A	CI	434	1
IC2598	18hz	24	F	A_C6C	449,6	1	A	CC	435	1
IC2598	18hz	24	F	A_C5C	642,4	0	A	CC	436	1
IC2598	18hz	24	F	A_ILL4	640,2	1	A	ILL	437	1
IC2598	18hz	24	F	A_ILL6	561,7	1	A	ILL	438	1
IC2598	18hz	24	F	A_C3I	533,6	1	A	CI	439	1
IC2598	18hz	24	F	A_C3I	618,2	1	A	CI	440	1
IC2598	18hz	24	F	A_C3C	888,9	0	A	CC	441	1
IC2598	18hz	24	F	A_C1S	803,7	1	A	CS	442	1
IC2598	18hz	24	F	A_C5I	712,9	1	A	CI	443	1
IC2598	18hz	24	F	A_C4C	694,1	0	A	CC	444	1
IC2598	18hz	24	F	A_C4I	744,8	1	A	CI	445	1
IC2598	18hz	24	F	A_C6S	798,7	1	A	CS	446	1
IC2598	18hz	24	F	A_C6C	490	0	A	CC	447	1
IC2598	18hz	24	F	A_C3L	694,9	1	A	CL	448	1
IC2598	18hz	24	F	A_C5I	764,9	1	A	CI	449	1
IC2598	18hz	24	F	A_C4L	652	1	A	CL	450	1
IC2598	18hz	24	F	A_C4C	685,7	0	A	CC	451	1
IC2598	18hz	24	F	A_ILL3	874,6	1	A	ILL	452	1
IC2598	18hz	24	F	A_C1I	559,7	1	A	CI	453	1
IC2598	18hz	24	F	A_C4L	667,9	1	A	CL	454	1
IC2598	18hz	24	F	A_ILL6	606,7	1	A	ILL	455	1
IC2598	18hz	24	F	A_C3L	660,3	0	A	CL	456	1
IC2598	18hz	24	F	A_C1L	544	1	A	CL	457	1
IC2598	18hz	24	F	A_C1I	531,9	1	A	CI	458	1
IC2598	18hz	24	F	A_C5I	649,1	1	A	CI	459	1
IC2598	18hz	24	F	A_C4C	906	1	A	CC	460	1
IC2598	18hz	24	F	A_C1S	490,8	1	A	CS	461	1
IC2598	18hz	24	F	A_C6I	518,9	1	A	CI	462	1
IC2598	18hz	24	F	A_C4S	538,8	1	A	CS	463	1
IC2598	18hz	24	F	A_ILL4	564,4	1	A	ILL	464	1
IC2598	18hz	24	F	A_C6C	759,4	0	A	CC	465	1
IC2598	18hz	24	F	A_ILL6	667,5	1	A	ILL	466	1
IC2598	18hz	24	F	A_ILL1	590,7	1	A	ILL	467	1
IC2598	18hz	24	F	A_C3I	641	1	A	CI	468	1
IC2598	18hz	24	F	A_ILL3	561,1	1	A	ILL	469	1
IC2598	18hz	24	F	A_C1C	742,9	0	A	CC	470	1
IC2598	18hz	24	F	A_C1S	680,9	1	A	CS	471	1
IC2598	18hz	24	F	A_C1C	750,4	0	A	CC	472	1
IC2598	18hz	24	F	A_C3C	528	0	A	CC	473	1
IC2598	18hz	24	F	A_ILL6	553,5	1	A	ILL	474	1
IC2598	18hz	24	F	A_C5S	810	1	A	CS	475	1
IC2598	18hz	24	F	A_C5C	740,7	0	A	CC	476	1
IC2598	18hz	24	F	A_C6S	807,9	1	A	CS	477	1
IC2598	18hz	24	F	A_C2C	626,2	0	A	CC	478	1
IC2598	18hz	24	F	A_ILL5	767,5	1	A	ILL	479	1
IC2598	18hz	24	F	A_C6I	741,8	1	A	CI	480	1
IC2598	18hz	24	F	A_C3I	729,1	1	A	CI	481	1
IC2598	18hz	24	F	A_C1C	875,3	0	A	CC	482	1
IC2598	18hz	24	F	A_ILL3	857,4	1	A	ILL	483	1
IC2598	18hz	24	F	A_C3S	759,8	1	A	CS	484	1
IC2598	18hz	24	F	A_C3C	836,6	0	A	CC	485	1
IC2598	18hz	24	F	A_C5S	676,8	1	A	CS	486	1
IC2598	18hz	24	F	A_C4L	716,9	1	A	CL	487	1
IC2598	18hz	24	F	A_C4L	603,4	0	A	CL	488	1
IC2598	18hz	24	F	A_C1I	785,3	1	A	CI	489	1
IC2598	18hz	24	F	A_ILL2	681,4	1	A	ILL	490	1
IC2598	18hz	24	F	A_C2L	890,3	1	A	CL	491	1
IC2598	18hz	24	F	A_C1S	792,1	0	A	CS	492	1
IC2598	18hz	24	F	A_C6I	719,8	1	A	CI	493	1
IC2598	18hz	24	F	A_C2C	789,5	0	A	CC	494	1
IC2598	18hz	24	F	A_C1I	636,8	1	A	CI	495	1
IC2598	18hz	24	F	A_C6I	582,8	1	A	CI	496	1
IC2598	18hz	24	F	A_C1I	561,7	1	A	CI	497	1
IC2598	18hz	24	F	A_C2L	673,8	1	A	CL	498	1
IC2598	18hz	24	F	A_C1S	956,9	1	A	CS	499	1
IC2598	18hz	24	F	A_C6L	615,3	1	A	CL	500	1
IC2598	18hz	24	F	A_C3L	633,5	1	A	CL	501	1
IC2598	18hz	24	F	A_ILL2	689,3	1	A	ILL	502	1
IC2598	18hz	24	F	A_C6S	1110,5	1	A	CS	503	1
IC2598	18hz	24	F	A_ILL4	626,3	1	A	ILL	504	1
IC2598	18hz	24	F	A_C5C	774,6	0	A	CC	505	1
IC2598	18hz	24	F	A_C2C	748,9	0	A	CC	506	1
IC2598	18hz	24	F	A_ILL5	666,8	1	A	ILL	507	1
IC2598	18hz	24	F	A_C3C	841	0	A	CC	508	1
IC2598	18hz	24	F	A_C2L	742,4	1	A	CL	509	1
IC2598	18hz	24	F	A_C1I	528,1	1	A	CI	510	1
IC2598	18hz	24	F	A_ILL3	578,4	1	A	ILL	511	1
IC2598	18hz	24	F	A_C2I	468	1	A	CI	512	1
IC2598	18hz	24	F	A_C1C	654,2	0	A	CC	513	1
IC2598	18hz	24	F	A_C3C	718,5	0	A	CC	514	1
IC2598	18hz	24	F	A_C2S	764,4	1	A	CS	515	1
IC2598	18hz	24	F	A_ILL2	575,1	1	A	ILL	516	1
IC2598	18hz	24	F	A_ILL4	577,2	1	A	ILL	517	1
IC2598	18hz	24	F	A_ILL1	517,2	1	A	ILL	518	1
IC2598	18hz	24	F	A_C2C	510,1	0	A	CC	519	1
IC2598	18hz	24	F	A_C1S	606,7	1	A	CS	520	1
IC2598	18hz	24	F	A_C6I	549,5	1	A	CI	521	1
IC2598	18hz	24	F	A_ILL1	712,2	1	A	ILL	522	1
IC2598	18hz	24	F	A_C2S	717	0	A	CS	523	1
IC2598	18hz	24	F	A_C1C	629,8	0	A	CC	524	1
IC2598	18hz	24	F	A_C2S	663,5	1	A	CS	525	1
IC2598	18hz	24	F	A_C5I	518,7	1	A	CI	526	1
IC2598	18hz	24	F	A_ILL4	466,1	1	A	ILL	527	1
IC2598	18hz	24	F	A_C5L	620,9	1	A	CL	528	1
IC2598	18hz	24	F	A_C1L	662,8	1	A	CL	529	1
IC2598	18hz	24	F	A_C1C	583,2	0	A	CC	530	1
IC2598	18hz	24	F	A_C3I	508	1	A	CI	531	1
IC2598	18hz	24	F	A_C2C	568	0	A	CC	532	1
IC2598	18hz	24	F	A_C4L	731,3	1	A	CL	533	1
IC2598	18hz	24	F	A_ILL5	584,3	1	A	ILL	534	1
IC2598	18hz	24	F	A_C5C	640,1	0	A	CC	535	1
IC2598	18hz	24	F	A_C5L	581,8	1	A	CL	536	1
IC2598	18hz	24	F	A_C5S	723,8	1	A	CS	537	1
IC2598	18hz	24	F	A_C1C	561,7	0	A	CC	538	1
IC2598	18hz	24	F	A_C4S	741,1	1	A	CS	539	1
IC2598	18hz	24	F	A_C2C	512,9	1	A	CC	540	1
IC2598	18hz	24	F	A_C5L	744	1	A	CL	541	1
IC2598	18hz	24	F	A_C3S	556,8	0	A	CS	542	1
IC2598	18hz	24	F	A_C3C	614,2	0	A	CC	543	1
IC2598	18hz	24	F	A_C5S	713,8	1	A	CS	544	1
IC2598	18hz	24	F	A_C2I	566,4	1	A	CI	545	1
IC2598	18hz	24	F	A_C4S	674,8	0	A	CS	546	1
IC2598	18hz	24	F	A_C6S	688,9	1	A	CS	547	1
IC2598	18hz	24	F	A_ILL2	809,4	1	A	ILL	548	1
IC2598	18hz	24	F	A_ILL2	671,8	1	A	ILL	549	1
IC2598	18hz	24	F	A_C4C	672,7	0	A	CC	550	1
IC2598	18hz	24	F	A_C6L	819,7	1	A	CL	551	1
IC2598	18hz	24	F	A_C6C	613,8	0	A	CC	552	1
IC2598	18hz	24	F	A_ILL1	609,1	1	A	ILL	553	1
IC2598	18hz	24	F	A_C1L	673,3	1	A	CL	554	1
IC2598	18hz	24	F	A_ILL3	707,6	1	A	ILL	555	1
IC2598	18hz	24	F	A_C5I	595,1	1	A	CI	556	1
IC2598	18hz	24	F	A_ILL3	628,8	1	A	ILL	557	1
IC2598	18hz	24	F	A_C6L	741,6	0	A	CL	558	1
IC2598	18hz	24	F	A_C4I	553,7	1	A	CI	559	1
IC2598	18hz	24	F	A_ILL6	480,5	1	A	ILL	560	1
IC2598	18hz	24	F	A_C1C	616,4	0	A	CC	561	1
IC2598	18hz	24	F	A_C4I	564,3	1	A	CI	562	1
IC2598	18hz	24	F	A_C3S	628	1	A	CS	563	1
IC2598	18hz	24	F	A_C2I	523	1	A	CI	564	1
IC2598	18hz	24	F	A_C3S	579,9	1	A	CS	565	1
IC2598	18hz	24	F	A_C1S	449,3	1	A	CS	566	1
IC2598	18hz	24	F	A_C3L	684,4	0	A	CL	567	1
IC2598	18hz	24	F	A_C2C	574,4	0	A	CC	568	1
IC2598	18hz	24	F	A_C6I	589,8	1	A	CI	569	1
IC2598	18hz	24	F	A_ILL5	674,9	1	A	ILL	570	1
IC2598	18hz	24	F	A_ILL2	449,5	1	A	ILL	571	1
IC2598	18hz	24	F	A_C4S	635	1	A	CS	572	1
IC2598	18hz	24	F	A_C1L	573,4	1	A	CL	573	1
IC2598	18hz	24	F	A_C6S	688,5	1	A	CS	574	1
IC2598	18hz	24	F	A_ILL6	500,8	1	A	ILL	575	1
IC2598	18hz	24	F	A_ILL1	572,6	1	A	ILL	576	1
IC2598	18hz	24	F	A_C5C	636,4	0	A	CC	577	1
IC2598	18hz	24	F	A_C4S	633,1	1	A	CS	578	1
IC2598	18hz	24	F	A_C2L	806,8	1	A	CL	579	1
IC2598	18hz	24	F	A_C5I	552,6	1	A	CI	580	1
IC2598	18hz	24	F	A_C2L	621	1	A	CL	581	1
IC2598	18hz	24	F	A_C6I	473,7	1	A	CI	582	1
IC2598	18hz	24	F	A_C1I	579,2	1	A	CI	583	1
IC2598	18hz	24	F	A_C4I	553,3	1	A	CI	584	1
IC2598	18hz	24	F	A_C4C	480,8	0	A	CC	585	1
IC2598	18hz	24	F	A_C6L	557,6	1	A	CL	586	1
IC2598	18hz	24	F	A_C4C	616,8	0	A	CC	587	1
IC2598	18hz	24	F	A_C2I	619,9	1	A	CI	588	1
IC2598	18hz	24	F	A_C4I	468,9	1	A	CI	589	1
IC2598	18hz	24	F	A_C5L	607,5	1	A	CL	590	1
BB5773	18hz	30	M	A_C3I	766,5	1	A	CI	1	1
BB5773	18hz	30	M	A_ILL6	705	1	A	ILL	2	1
BB5773	18hz	30	M	A_C4S	668,5	1	A	CS	3	1
BB5773	18hz	30	M	A_ILL3	579,9	1	A	ILL	4	1
BB5773	18hz	30	M	A_C3I	534,3	1	A	CI	5	1
BB5773	18hz	30	M	A_C4I	597,4	1	A	CI	6	1
BB5773	18hz	30	M	A_C3C	499,5	0	A	CC	7	1
BB5773	18hz	30	M	A_C3I	516	1	A	CI	8	1
BB5773	18hz	30	M	A_C6L	585,4	0	A	CL	9	1
BB5773	18hz	30	M	A_C4I	515,4	1	A	CI	10	1
BB5773	18hz	30	M	A_ILL5	546,3	1	A	ILL	11	1
BB5773	18hz	30	M	A_C3S	301,3	1	A	CS	12	1
BB5773	18hz	30	M	A_ILL2	258,5	0	A	ILL	13	1
BB5773	18hz	30	M	A_C2S	479,9	1	A	CS	14	1
BB5773	18hz	30	M	A_C1L	240,1	1	A	CL	15	1
BB5773	18hz	30	M	A_C5C	635	0	A	CC	16	1
BB5773	18hz	30	M	A_C2I	485,7	1	A	CI	17	1
BB5773	18hz	30	M	A_C5I	360,7	1	A	CI	18	1
BB5773	18hz	30	M	A_C5S	431,4	1	A	CS	19	1
BB5773	18hz	30	M	A_C6I	415,8	1	A	CI	20	1
BB5773	18hz	30	M	A_C3L	357,2	0	A	CL	21	1
BB5773	18hz	30	M	A_C2C	451	0	A	CC	22	1
BB5773	18hz	30	M	A_C6S	323,2	0	A	CS	23	1
BB5773	18hz	30	M	A_C4L	580	1	A	CL	24	1
BB5773	18hz	30	M	A_C1S	407,3	0	A	CS	25	1
BB5773	18hz	30	M	A_C3C	492,2	0	A	CC	26	1
BB5773	18hz	30	M	A_C6S	546,1	1	A	CS	27	1
BB5773	18hz	30	M	A_C1C	490,9	0	A	CC	28	1
BB5773	18hz	30	M	A_C4L	536,6	0	A	CL	29	1
BB5773	18hz	30	M	A_C6S	625,4	1	A	CS	30	1
BB5773	18hz	30	M	A_C1L	374,4	0	A	CL	31	1
BB5773	18hz	30	M	A_C5L	401,3	1	A	CL	32	1
BB5773	18hz	30	M	A_C3S	627,8	1	A	CS	33	1
BB5773	18hz	30	M	A_C1I	720,6	1	A	CI	34	1
BB5773	18hz	30	M	A_ILL4	592,5	1	A	ILL	35	1
BB5773	18hz	30	M	A_C1S	740,8	1	A	CS	36	1
BB5773	18hz	30	M	A_C2I	669,4	1	A	CI	37	1
BB5773	18hz	30	M	A_C4C	752,3	0	A	CC	38	1
BB5773	18hz	30	M	A_ILL4	708,8	1	A	ILL	39	1
BB5773	18hz	30	M	A_C3L	584,2	0	A	CL	40	1
BB5773	18hz	30	M	A_C4S	632,5	1	A	CS	41	1
BB5773	18hz	30	M	A_ILL2	571,1	1	A	ILL	42	1
BB5773	18hz	30	M	A_C4I	465,3	1	A	CI	43	1
BB5773	18hz	30	M	A_C1L	534,3	1	A	CL	44	1
BB5773	18hz	30	M	A_C2S	536,6	1	A	CS	45	1
BB5773	18hz	30	M	A_C3L	536,8	1	A	CL	46	1
BB5773	18hz	30	M	A_ILL3	590,3	1	A	ILL	47	1
BB5773	18hz	30	M	A_C5C	546,3	0	A	CC	48	1
BB5773	18hz	30	M	A_C3I	413	1	A	CI	49	1
BB5773	18hz	30	M	A_ILL4	563,7	1	A	ILL	50	1
BB5773	18hz	30	M	A_C2S	633,5	0	A	CS	51	1
BB5773	18hz	30	M	A_C1C	464,3	0	A	CC	52	1
BB5773	18hz	30	M	A_C2C	550,2	0	A	CC	53	1
BB5773	18hz	30	M	A_C2L	524,3	1	A	CL	54	1
BB5773	18hz	30	M	A_ILL6	433,7	0	A	ILL	55	1
BB5773	18hz	30	M	A_C2I	562,4	1	A	CI	56	1
BB5773	18hz	30	M	A_C3I	565	1	A	CI	57	1
BB5773	18hz	30	M	A_C3C	424,2	0	A	CC	58	1
BB5773	18hz	30	M	A_C3S	563,1	1	A	CS	59	1
BB5773	18hz	30	M	A_C2I	512,2	1	A	CI	60	1
BB5773	18hz	30	M	A_C3C	563,2	0	A	CC	61	1
BB5773	18hz	30	M	A_C4I	537,1	1	A	CI	62	1
BB5773	18hz	30	M	A_C6I	551,1	1	A	CI	63	1
BB5773	18hz	30	M	A_C3S	436,1	1	A	CS	64	1
BB5773	18hz	30	M	A_ILL5	469,1	1	A	ILL	65	1
BB5773	18hz	30	M	A_C4I	532,8	1	A	CI	66	1
BB5773	18hz	30	M	A_C5C	470,4	0	A	CC	67	1
BB5773	18hz	30	M	A_C3I	488,7	1	A	CI	68	1
BB5773	18hz	30	M	A_ILL3	481,8	1	A	ILL	69	1
BB5773	18hz	30	M	A_ILL1	508,8	1	A	ILL	70	1
BB5773	18hz	30	M	A_C2L	527,6	0	A	CL	71	1
BB5773	18hz	30	M	A_C6L	685,2	0	A	CL	72	1
BB5773	18hz	30	M	A_C2S	917,8	1	A	CS	73	1
BB5773	18hz	30	M	A_C3C	627,3	1	A	CC	74	1
BB5773	18hz	30	M	A_C5L	636	1	A	CL	75	1
BB5773	18hz	30	M	A_C2C	583,3	0	A	CC	76	1
BB5773	18hz	30	M	A_ILL6	514,2	1	A	ILL	77	1
BB5773	18hz	30	M	A_C4I	533,9	1	A	CI	78	1
BB5773	18hz	30	M	A_C2L	520,4	1	A	CL	79	1
BB5773	18hz	30	M	A_C5I	444,5	1	A	CI	80	1
BB5773	18hz	30	M	A_C3S	546,7	1	A	CS	81	1
BB5773	18hz	30	M	A_C5L	490,4	1	A	CL	82	1
BB5773	18hz	30	M	A_C3S	527,5	1	A	CS	83	1
BB5773	18hz	30	M	A_C6L	466,8	0	A	CL	84	1
BB5773	18hz	30	M	A_ILL2	478,6	1	A	ILL	85	1
BB5773	18hz	30	M	A_C5L	361,8	0	A	CL	86	1
BB5773	18hz	30	M	A_ILL3	462,3	1	A	ILL	87	1
BB5773	18hz	30	M	A_C3C	237,1	1	A	CC	88	1
BB5773	18hz	30	M	A_C1L	319,9	1	A	CL	89	1
BB5773	18hz	30	M	A_C6C	488,9	0	A	CC	90	1
BB5773	18hz	30	M	A_C4C	430,5	0	A	CC	91	1
BB5773	18hz	30	M	A_C4S	567,2	1	A	CS	92	1
BB5773	18hz	30	M	A_C3S	516,3	1	A	CS	93	1
BB5773	18hz	30	M	A_C3S	460,3	1	A	CS	94	1
BB5773	18hz	30	M	A_C6S	429,1	1	A	CS	95	1
BB5773	18hz	30	M	A_C6L	538,6	1	A	CL	96	1
BB5773	18hz	30	M	A_C2C	439,5	0	A	CC	97	1
BB5773	18hz	30	M	A_ILL4	504,2	1	A	ILL	98	1
BB5773	18hz	30	M	A_ILL3	498,3	1	A	ILL	99	1
BB5773	18hz	30	M	A_C4C	357,5	1	A	CC	100	1
BB5773	18hz	30	M	A_C4C	413,7	0	A	CC	101	1
BB5773	18hz	30	M	A_ILL3	365,7	1	A	ILL	102	1
BB5773	18hz	30	M	A_C2S	400,7	1	A	CS	103	1
BB5773	18hz	30	M	A_C6L	527,8	1	A	CL	104	1
BB5773	18hz	30	M	A_C6I	561,3	1	A	CI	105	1
BB5773	18hz	30	M	A_C4S	493,7	1	A	CS	106	1
BB5773	18hz	30	M	A_C6I	477,5	1	A	CI	107	1
BB5773	18hz	30	M	A_C5S	510	0	A	CS	108	1
BB5773	18hz	30	M	A_C6I	346,4	1	A	CI	109	1
BB5773	18hz	30	M	A_C4L	504,2	0	A	CL	110	1
BB5773	18hz	30	M	A_C2S	543,8	1	A	CS	111	1
BB5773	18hz	30	M	A_C1S	514,2	1	A	CS	112	1
BB5773	18hz	30	M	A_C2L	567,3	1	A	CL	113	1
BB5773	18hz	30	M	A_C3I	532,1	1	A	CI	114	1
BB5773	18hz	30	M	A_C3L	484,8	0	A	CL	115	1
BB5773	18hz	30	M	A_ILL3	465,8	1	A	ILL	116	1
BB5773	18hz	30	M	A_C5I	438,4	1	A	CI	117	1
BB5773	18hz	30	M	A_C1S	413,4	1	A	CS	118	1
BB5773	18hz	30	M	A_C5S	579,8	0	A	CS	119	1
BB5773	18hz	30	M	A_C1I	573,9	1	A	CI	120	1
BB5773	18hz	30	M	A_C2I	624,3	1	A	CI	121	1
BB5773	18hz	30	M	A_C6I	562,5	1	A	CI	122	1
BB5773	18hz	30	M	A_C5S	481,9	1	A	CS	123	1
BB5773	18hz	30	M	A_C2I	457,9	1	A	CI	124	1
BB5773	18hz	30	M	A_C6C	578,5	0	A	CC	125	1
BB5773	18hz	30	M	A_C4L	586,4	1	A	CL	126	1
BB5773	18hz	30	M	A_ILL6	604,9	1	A	ILL	127	1
BB5773	18hz	30	M	A_C6C	629,3	1	A	CC	128	1
BB5773	18hz	30	M	A_C3L	804,7	0	A	CL	129	1
BB5773	18hz	30	M	A_C5I	535,3	1	A	CI	130	1
BB5773	18hz	30	M	A_C2I	438,4	1	A	CI	131	1
BB5773	18hz	30	M	A_C1S	1322,7	1	A	CS	132	1
BB5773	18hz	30	M	A_C1C	501,9	0	A	CC	133	1
BB5773	18hz	30	M	A_C1L	821,8	0	A	CL	134	1
BB5773	18hz	30	M	A_ILL5	554,7	1	A	ILL	135	1
BB5773	18hz	30	M	A_C6I	513,8	1	A	CI	136	1
BB5773	18hz	30	M	A_C6L	484,9	1	A	CL	137	1
BB5773	18hz	30	M	A_C4S	532,8	1	A	CS	138	1
BB5773	18hz	30	M	A_ILL2	412,8	1	A	ILL	139	1
BB5773	18hz	30	M	A_C5S	486,4	1	A	CS	140	1
BB5773	18hz	30	M	A_ILL1	468,7	1	A	ILL	141	1
BB5773	18hz	30	M	A_C4C	441,6	1	A	CC	142	1
BB5773	18hz	30	M	A_ILL5	359	1	A	ILL	143	1
BB5773	18hz	30	M	A_C5C	445,2	0	A	CC	144	1
BB5773	18hz	30	M	A_C2L	343,8	0	A	CL	145	1
BB5773	18hz	30	M	A_C4I	375,7	0	A	CI	146	1
BB5773	18hz	30	M	A_ILL1	525,2	1	A	ILL	147	1
BB5773	18hz	30	M	A_C3C	410,9	1	A	CC	148	1
BB5773	18hz	30	M	A_C1C	480,1	1	A	CC	149	1
BB5773	18hz	30	M	A_C6S	517,3	0	A	CS	150	1
BB5773	18hz	30	M	A_C6I	661,7	0	A	CI	151	1
BB5773	18hz	30	M	A_C5S	246,9	1	A	CS	152	1
BB5773	18hz	30	M	A_C4C	428,1	0	A	CC	153	1
BB5773	18hz	30	M	A_C1S	409,4	1	A	CS	154	1
BB5773	18hz	30	M	A_C6S	444,1	0	A	CS	155	1
BB5773	18hz	30	M	A_C5I	564	1	A	CI	156	1
BB5773	18hz	30	M	A_C5C	677,1	0	A	CC	157	1
BB5773	18hz	30	M	A_ILL2	637,3	1	A	ILL	158	1
BB5773	18hz	30	M	A_C2L	500,7	1	A	CL	159	1
BB5773	18hz	30	M	A_C1C	593,9	0	A	CC	160	1
BB5773	18hz	30	M	A_ILL2	618,2	1	A	ILL	161	1
BB5773	18hz	30	M	A_C4L	1190,7	1	A	CL	162	1
BB5773	18hz	30	M	A_C1C	582,5	1	A	CC	163	1
BB5773	18hz	30	M	A_C5S	353,1	1	A	CS	164	1
BB5773	18hz	30	M	A_ILL2	505,8	1	A	ILL	165	1
BB5773	18hz	30	M	A_C5I	402,1	1	A	CI	166	1
BB5773	18hz	30	M	A_ILL2	501,3	0	A	ILL	167	1
BB5773	18hz	30	M	A_C3L	541,9	1	A	CL	168	1
BB5773	18hz	30	M	A_ILL4	608,4	1	A	ILL	169	1
BB5773	18hz	30	M	A_ILL5	613,9	1	A	ILL	170	1
BB5773	18hz	30	M	A_C2S	547	0	A	CS	171	1
BB5773	18hz	30	M	A_C6C	539,4	1	A	CC	172	1
BB5773	18hz	30	M	A_C6C	691,9	0	A	CC	173	1
BB5773	18hz	30	M	A_C4L	1118,8	1	A	CL	174	1
BB5773	18hz	30	M	A_C1L	663,3	1	A	CL	175	1
BB5773	18hz	30	M	A_C1I	590,6	1	A	CI	176	1
BB5773	18hz	30	M	A_C2L	662,2	1	A	CL	177	1
BB5773	18hz	30	M	A_C6C	573	0	A	CC	178	1
BB5773	18hz	30	M	A_C1C	870,1	0	A	CC	179	1
BB5773	18hz	30	M	A_ILL6	736,6	1	A	ILL	180	1
BB5773	18hz	30	M	A_ILL2	575,7	1	A	ILL	181	1
BB5773	18hz	30	M	A_C5L	827,3	1	A	CL	182	1
BB5773	18hz	30	M	A_C2S	685,8	1	A	CS	183	1
BB5773	18hz	30	M	A_C1S	611	1	A	CS	184	1
BB5773	18hz	30	M	A_C1I	664,3	1	A	CI	185	1
BB5773	18hz	30	M	A_C1L	952,1	1	A	CL	186	1
BB5773	18hz	30	M	A_C2L	690,9	1	A	CL	187	1
BB5773	18hz	30	M	A_ILL5	715	1	A	ILL	188	1
BB5773	18hz	30	M	A_C5I	560,6	1	A	CI	189	1
BB5773	18hz	30	M	A_C2C	579,5	0	A	CC	190	1
BB5773	18hz	30	M	A_C3L	1102,6	1	A	CL	191	1
BB5773	18hz	30	M	A_C2S	714,9	1	A	CS	192	1
BB5773	18hz	30	M	A_C2C	664,1	0	A	CC	193	1
BB5773	18hz	30	M	A_ILL1	547,6	1	A	ILL	194	1
BB5773	18hz	30	M	A_C5L	1208,8	0	A	CL	195	1
BB5773	18hz	30	M	A_C3S	1394,6	1	A	CS	196	1
BB5773	18hz	30	M	A_C2I	911,7	1	A	CI	197	1
BB5773	18hz	30	M	A_C4S	650,6	1	A	CS	198	1
BB5773	18hz	30	M	A_C1L	583,7	1	A	CL	199	1
BB5773	18hz	30	M	A_ILL1	873,2	1	A	ILL	200	1
BB5773	18hz	30	M	A_C6L	632,9	1	A	CL	201	1
BB5773	18hz	30	M	A_C1I	632,1	1	A	CI	202	1
BB5773	18hz	30	M	A_ILL6	579,9	1	A	ILL	203	1
BB5773	18hz	30	M	A_C4S	616,8	1	A	CS	204	1
BB5773	18hz	30	M	A_C4C	677,8	0	A	CC	205	1
BB5773	18hz	30	M	A_C3I	605,7	1	A	CI	206	1
BB5773	18hz	30	M	A_ILL1	617,8	0	A	ILL	207	1
BB5773	18hz	30	M	A_C2L	780,7	0	A	CL	208	1
BB5773	18hz	30	M	A_C1L	749,3	1	A	CL	209	1
BB5773	18hz	30	M	A_C4L	866,7	0	A	CL	210	1
BB5773	18hz	30	M	A_ILL3	630,6	1	A	ILL	211	1
BB5773	18hz	30	M	A_ILL6	718,4	1	A	ILL	212	1
BB5773	18hz	30	M	A_C4C	549,2	0	A	CC	213	1
BB5773	18hz	30	M	A_C4L	635,9	1	A	CL	214	1
BB5773	18hz	30	M	A_C3C	733	0	A	CC	215	1
BB5773	18hz	30	M	A_C6S	705,7	1	A	CS	216	1
BB5773	18hz	30	M	A_C5L	810,6	1	A	CL	217	1
BB5773	18hz	30	M	A_ILL5	580,9	1	A	ILL	218	1
BB5773	18hz	30	M	A_C3L	655,9	1	A	CL	219	1
BB5773	18hz	30	M	A_C4S	725	1	A	CS	220	1
BB5773	18hz	30	M	A_C2I	573,2	1	A	CI	221	1
BB5773	18hz	30	M	A_C5L	588,3	1	A	CL	222	1
BB5773	18hz	30	M	A_C5C	586,6	0	A	CC	223	1
BB5773	18hz	30	M	A_C1I	729,3	1	A	CI	224	1
BB5773	18hz	30	M	A_ILL1	653,7	1	A	ILL	225	1
BB5773	18hz	30	M	A_ILL2	703,5	1	A	ILL	226	1
BB5773	18hz	30	M	A_C1I	657,6	1	A	CI	227	1
BB5773	18hz	30	M	A_C1S	738,3	1	A	CS	228	1
BB5773	18hz	30	M	A_C6C	644,1	0	A	CC	229	1
BB5773	18hz	30	M	A_C2C	585,7	0	A	CC	230	1
BB5773	18hz	30	M	A_C4I	678,9	1	A	CI	231	1
BB5773	18hz	30	M	A_C6S	977,4	1	A	CS	232	1
BB5773	18hz	30	M	A_C5C	648,2	0	A	CC	233	1
BB5773	18hz	30	M	A_ILL6	856,8	1	A	ILL	234	1
BB5773	18hz	30	M	A_C2C	667,5	0	A	CC	235	1
BB5773	18hz	30	M	A_C4S	735,2	1	A	CS	236	1
BB5773	18hz	30	M	A_C1I	612,3	1	A	CI	237	1
BB5773	18hz	30	M	A_C4L	911,3	0	A	CL	238	1
BB5773	18hz	30	M	A_C6C	606,6	0	A	CC	239	1
BB5773	18hz	30	M	A_C6C	575,6	0	A	CC	240	1
BB5773	18hz	30	M	A_C6S	585,4	0	A	CS	241	1
BB5773	18hz	30	M	A_C3L	756,6	1	A	CL	242	1
BB5773	18hz	30	M	A_C2L	653,2	1	A	CL	243	1
BB5773	18hz	30	M	A_C5I	586,5	1	A	CI	244	1
BB5773	18hz	30	M	A_C3S	736,3	1	A	CS	245	1
BB5773	18hz	30	M	A_C1I	620,5	1	A	CI	246	1
BB5773	18hz	30	M	A_C4C	1219,4	0	A	CC	247	1
BB5773	18hz	30	M	A_C5C	1386,3	1	A	CC	248	1
BB5773	18hz	30	M	A_C6L	798	0	A	CL	249	1
BB5773	18hz	30	M	A_C5I	1021,8	1	A	CI	250	1
BB5773	18hz	30	M	A_ILL4	936,6	1	A	ILL	251	1
BB5773	18hz	30	M	A_C5S	954,9	1	A	CS	252	1
BB5773	18hz	30	M	A_ILL4	758,8	1	A	ILL	253	1
BB5773	18hz	30	M	A_C2C	799	0	A	CC	254	1
BB5773	18hz	30	M	A_C3C	776,8	0	A	CC	255	1
BB5773	18hz	30	M	A_C1I	651	1	A	CI	256	1
BB5773	18hz	30	M	A_C6I	675,7	1	A	CI	257	1
BB5773	18hz	30	M	A_C6L	696,8	1	A	CL	258	1
BB5773	18hz	30	M	A_C6S	725,5	1	A	CS	259	1
BB5773	18hz	30	M	A_C1C	893,8	0	A	CC	260	1
BB5773	18hz	30	M	A_ILL3	664	1	A	ILL	261	1
BB5773	18hz	30	M	A_ILL6	1405,6	1	A	ILL	262	1
BB5773	18hz	30	M	A_C5S	1406,6	1	A	CS	263	1
BB5773	18hz	30	M	A_ILL1	827,7	1	A	ILL	264	1
BB5773	18hz	30	M	A_C4I	714,9	1	A	CI	265	1
BB5773	18hz	30	M	A_ILL1	661,6	1	A	ILL	266	1
BB5773	18hz	30	M	A_ILL5	821,7	1	A	ILL	267	1
BB5773	18hz	30	M	A_C4C	1398	0	A	CC	268	1
BB5773	18hz	30	M	A_C3I	756	1	A	CI	269	1
BB5773	18hz	30	M	A_C5I	850,3	1	A	CI	270	1
BB5773	18hz	30	M	A_C5L	924,8	1	A	CL	271	1
BB5773	18hz	30	M	A_C1C	1024,8	0	A	CC	272	1
BB5773	18hz	30	M	A_C3L	1506,1	1	A	CL	273	1
BB5773	18hz	30	M	A_ILL3	944,1	1	A	ILL	274	1
BB5773	18hz	30	M	A_C3C	1611,6	0	A	CC	275	1
BB5773	18hz	30	M	A_C2I	1103	1	A	CI	276	1
BB5773	18hz	30	M	A_ILL4	823,8	1	A	ILL	277	1
BB5773	18hz	30	M	A_C5C	1213,1	1	A	CC	278	1
BB5773	18hz	30	M	A_C4I	778,9	1	A	CI	279	1
BB5773	18hz	30	M	A_C2C	755,8	0	A	CC	280	1
BB5773	18hz	30	M	A_C3I	658,5	1	A	CI	281	1
BB5773	18hz	30	M	A_ILL5	720,5	1	A	ILL	282	1
BB5773	18hz	30	M	A_C1C	635,8	0	A	CC	283	1
BB5773	18hz	30	M	A_C4L	656,5	1	A	CL	284	1
BB5773	18hz	30	M	A_C1S	707	1	A	CS	285	1
BB5773	18hz	30	M	A_C5S	742	0	A	CS	286	1
BB5773	18hz	30	M	A_ILL5	623,9	1	A	ILL	287	1
BB5773	18hz	30	M	A_C6L	791	0	A	CL	288	1
BB5773	18hz	30	M	A_C5C	1369,3	1	A	CC	289	1
BB5773	18hz	30	M	A_C6I	739,9	1	A	CI	290	1
BB5773	18hz	30	M	A_ILL4	738,3	1	A	ILL	291	1
BB5773	18hz	30	M	A_ILL6	653,2	1	A	ILL	292	1
BB5773	18hz	30	M	A_ILL4	641,9	1	A	ILL	293	1
BB5773	18hz	30	M	A_C1S	501,2	1	A	CS	294	1
BB5773	18hz	30	M	N_C6I	1422,8	1	N	CI	295	1
BB5773	18hz	30	M	N_C2S	625,2	1	N	CS	296	1
BB5773	18hz	30	M	N_C6S	544,6	1	N	CS	297	1
BB5773	18hz	30	M	N_C4S	709,4	1	N	CS	298	1
BB5773	18hz	30	M	N_C2S	916,2	0	N	CS	299	1
BB5773	18hz	30	M	N_C4L	677,5	0	N	CL	300	1
BB5773	18hz	30	M	N_C3L	845,8	0	N	CL	301	1
BB5773	18hz	30	M	N_C3C	670,2	0	N	CC	302	1
BB5773	18hz	30	M	N_ILL2	834,1	0	N	ILL	303	1
BB5773	18hz	30	M	N_C6S	569,2	1	N	CS	304	1
BB5773	18hz	30	M	N_C3S	777,3	0	N	CS	305	1
BB5773	18hz	30	M	N_C3L	833,4	1	N	CL	306	1
BB5773	18hz	30	M	N_ILL6	686,1	1	N	ILL	307	1
BB5773	18hz	30	M	N_C6L	704,2	1	N	CL	308	1
BB5773	18hz	30	M	N_C5I	845,1	0	N	CI	309	1
BB5773	18hz	30	M	N_C1C	657,7	1	N	CC	310	1
BB5773	18hz	30	M	N_ILL1	914,1	1	N	ILL	311	1
BB5773	18hz	30	M	N_C5S	957,3	1	N	CS	312	1
BB5773	18hz	30	M	N_C4L	1322,2	1	N	CL	313	1
BB5773	18hz	30	M	N_ILL5	1255,5	1	N	ILL	314	1
BB5773	18hz	30	M	N_C1S	768,1	0	N	CS	315	1
BB5773	18hz	30	M	N_C2S	820,9	1	N	CS	316	1
BB5773	18hz	30	M	N_C6L	752	1	N	CL	317	1
BB5773	18hz	30	M	N_C3S	785	1	N	CS	318	1
BB5773	18hz	30	M	N_C6L	1520,9	1	N	CL	319	1
BB5773	18hz	30	M	N_C3I	865,1	1	N	CI	320	1
BB5773	18hz	30	M	N_C6L	1368,3	1	N	CL	321	1
BB5773	18hz	30	M	N_C4L	773,6	1	N	CL	322	1
BB5773	18hz	30	M	N_C2C	718,4	0	N	CC	323	1
BB5773	18hz	30	M	N_C2I	603,1	0	N	CI	324	1
BB5773	18hz	30	M	N_ILL4	642,6	0	N	ILL	325	1
BB5773	18hz	30	M	N_C2I	647,6	1	N	CI	326	1
BB5773	18hz	30	M	N_C4L	788,7	0	N	CL	327	1
BB5773	18hz	30	M	N_C3I	609,9	1	N	CI	328	1
BB5773	18hz	30	M	N_ILL5	724,2	1	N	ILL	329	1
BB5773	18hz	30	M	N_C5C	874,5	1	N	CC	330	1
BB5773	18hz	30	M	N_C2C	724,2	0	N	CC	331	1
BB5773	18hz	30	M	N_C6C	989,2	1	N	CC	332	1
BB5773	18hz	30	M	N_C6L	959,6	0	N	CL	333	1
BB5773	18hz	30	M	N_ILL3	1099,7	1	N	ILL	334	1
BB5773	18hz	30	M	N_C1I	1259,4	1	N	CI	335	1
BB5773	18hz	30	M	N_C1C	1061,8	1	N	CC	336	1
BB5773	18hz	30	M	N_C6C	1605,3	0	N	CC	337	1
BB5773	18hz	30	M	N_ILL5	1087,9	1	N	ILL	338	1
BB5773	18hz	30	M	N_ILL6	1254,3	1	N	ILL	339	1
BB5773	18hz	30	M	N_C6S	1122	1	N	CS	340	1
BB5773	18hz	30	M	N_C3S	1132,2	0	N	CS	341	1
BB5773	18hz	30	M	N_C4I	847,9	1	N	CI	342	1
BB5773	18hz	30	M	N_C2I	588,9	1	N	CI	343	1
BB5773	18hz	30	M	N_C1L	716,2	1	N	CL	344	1
BB5773	18hz	30	M	N_C2S	627,8	1	N	CS	345	1
BB5773	18hz	30	M	N_C5L	927,3	0	N	CL	346	1
BB5773	18hz	30	M	N_ILL6	769,2	1	N	ILL	347	1
BB5773	18hz	30	M	N_ILL4	582,3	1	N	ILL	348	1
BB5773	18hz	30	M	N_C2L	662,3	0	N	CL	349	1
BB5773	18hz	30	M	N_C1S	550,7	1	N	CS	350	1
BB5773	18hz	30	M	N_C2L	1130,7	1	N	CL	351	1
BB5773	18hz	30	M	N_ILL1	622,5	1	N	ILL	352	1
BB5773	18hz	30	M	N_C6L	571,3	1	N	CL	353	1
BB5773	18hz	30	M	N_C4L	654,9	0	N	CL	354	1
BB5773	18hz	30	M	N_C5L	612,3	1	N	CL	355	1
BB5773	18hz	30	M	N_C3S	600,4	1	N	CS	356	1
BB5773	18hz	30	M	N_ILL4	667,1	1	N	ILL	357	1
BB5773	18hz	30	M	N_C5S	651,2	0	N	CS	358	1
BB5773	18hz	30	M	N_C5I	646,4	1	N	CI	359	1
BB5773	18hz	30	M	N_ILL1	538,3	0	N	ILL	360	1
BB5773	18hz	30	M	N_C5I	879	1	N	CI	361	1
BB5773	18hz	30	M	N_C5I	1022,3	1	N	CI	362	1
BB5773	18hz	30	M	N_C4L	637,9	0	N	CL	363	1
BB5773	18hz	30	M	N_ILL3	1561	1	N	ILL	364	1
BB5773	18hz	30	M	N_C2L	804,6	1	N	CL	365	1
BB5773	18hz	30	M	N_ILL1	668,7	1	N	ILL	366	1
BB5773	18hz	30	M	N_C1C	648,2	0	N	CC	367	1
BB5773	18hz	30	M	N_ILL1	943,7	0	N	ILL	368	1
BB5773	18hz	30	M	N_C6I	631,9	1	N	CI	369	1
BB5773	18hz	30	M	N_ILL2	600,4	0	N	ILL	370	1
BB5773	18hz	30	M	N_C2S	472,3	1	N	CS	371	1
BB5773	18hz	30	M	N_ILL6	742,7	1	N	ILL	372	1
BB5773	18hz	30	M	N_C1I	774,5	1	N	CI	373	1
BB5773	18hz	30	M	N_C2L	1257,3	1	N	CL	374	1
BB5773	18hz	30	M	N_C1L	553,2	0	N	CL	375	1
BB5773	18hz	30	M	N_C1S	1151,9	1	N	CS	376	1
BB5773	18hz	30	M	N_C2L	700,2	0	N	CL	377	1
BB5773	18hz	30	M	N_C5S	513,9	0	N	CS	378	1
BB5773	18hz	30	M	N_C5C	759,3	1	N	CC	379	1
BB5773	18hz	30	M	N_C5I	734,1	1	N	CI	380	1
BB5773	18hz	30	M	N_C5S	886,9	1	N	CS	381	1
BB5773	18hz	30	M	N_C4C	755,9	0	N	CC	382	1
BB5773	18hz	30	M	N_C6L	767,4	0	N	CL	383	1
BB5773	18hz	30	M	N_C3I	735	1	N	CI	384	1
BB5773	18hz	30	M	N_C6L	728,9	0	N	CL	385	1
BB5773	18hz	30	M	N_C3L	1036	1	N	CL	386	1
BB5773	18hz	30	M	N_C5C	1019	0	N	CC	387	1
BB5773	18hz	30	M	N_ILL2	701,4	0	N	ILL	388	1
BB5773	18hz	30	M	N_ILL2	1233,9	0	N	ILL	389	1
BB5773	18hz	30	M	N_ILL3	1006,7	0	N	ILL	390	1
BB5773	18hz	30	M	N_C6C	1015,2	0	N	CC	391	1
BB5773	18hz	30	M	N_C4C	670,6	1	N	CC	392	1
BB5773	18hz	30	M	N_C5C	678,1	0	N	CC	393	1
BB5773	18hz	30	M	N_C3S	876,1	1	N	CS	394	1
BB5773	18hz	30	M	N_C2C	624,8	0	N	CC	395	1
BB5773	18hz	30	M	N_ILL4	880,9	0	N	ILL	396	1
BB5773	18hz	30	M	N_C3I	555,4	1	N	CI	397	1
BB5773	18hz	30	M	N_ILL2	424,2	0	N	ILL	398	1
BB5773	18hz	30	M	N_C3C	779,4	1	N	CC	399	1
BB5773	18hz	30	M	N_ILL5	1051	0	N	ILL	400	1
BB5773	18hz	30	M	N_C2C	706,9	0	N	CC	401	1
BB5773	18hz	30	M	N_C4S	628,8	1	N	CS	402	1
BB5773	18hz	30	M	N_ILL4	585,2	1	N	ILL	403	1
BB5773	18hz	30	M	N_C1C	650,4	0	N	CC	404	1
BB5773	18hz	30	M	N_C2L	703,3	0	N	CL	405	1
BB5773	18hz	30	M	N_ILL3	1286,7	1	N	ILL	406	1
BB5773	18hz	30	M	N_C4S	1196	0	N	CS	407	1
BB5773	18hz	30	M	N_C1S	535,9	1	N	CS	408	1
BB5773	18hz	30	M	N_ILL5	719,9	1	N	ILL	409	1
BB5773	18hz	30	M	N_C5C	1225,5	1	N	CC	410	1
BB5773	18hz	30	M	N_C1L	719,1	0	N	CL	411	1
BB5773	18hz	30	M	N_C2C	593,2	0	N	CC	412	1
BB5773	18hz	30	M	N_C5L	778	0	N	CL	413	1
BB5773	18hz	30	M	N_C6I	601,7	1	N	CI	414	1
BB5773	18hz	30	M	N_ILL5	624,8	1	N	ILL	415	1
BB5773	18hz	30	M	N_C1L	571,7	1	N	CL	416	1
BB5773	18hz	30	M	N_ILL6	677,8	1	N	ILL	417	1
BB5773	18hz	30	M	N_C6S	558,3	1	N	CS	418	1
BB5773	18hz	30	M	N_C5C	605	0	N	CC	419	1
BB5773	18hz	30	M	N_C5I	644,9	1	N	CI	420	1
BB5773	18hz	30	M	N_C3I	588,1	1	N	CI	421	1
BB5773	18hz	30	M	N_C3L	657,2	1	N	CL	422	1
BB5773	18hz	30	M	N_C3S	496,7	1	N	CS	423	1
BB5773	18hz	30	M	N_C4C	586,9	0	N	CC	424	1
BB5773	18hz	30	M	N_ILL5	543,2	1	N	ILL	425	1
BB5773	18hz	30	M	N_C1I	454,8	1	N	CI	426	1
BB5773	18hz	30	M	N_ILL6	430,5	1	N	ILL	427	1
BB5773	18hz	30	M	N_C6C	646,5	1	N	CC	428	1
BB5773	18hz	30	M	N_ILL4	525,7	1	N	ILL	429	1
BB5773	18hz	30	M	N_C4S	277,4	0	N	CS	430	1
BB5773	18hz	30	M	N_ILL5	542,1	1	N	ILL	431	1
BB5773	18hz	30	M	N_ILL4	706	1	N	ILL	432	1
BB5773	18hz	30	M	N_C6S	587,9	1	N	CS	433	1
BB5773	18hz	30	M	N_C2C	633,3	0	N	CC	434	1
BB5773	18hz	30	M	N_C5C	603,3	0	N	CC	435	1
BB5773	18hz	30	M	N_C3I	530,1	1	N	CI	436	1
BB5773	18hz	30	M	N_C6I	636,9	1	N	CI	437	1
BB5773	18hz	30	M	N_C4S	479,4	1	N	CS	438	1
BB5773	18hz	30	M	N_ILL1	457	1	N	ILL	439	1
BB5773	18hz	30	M	N_ILL3	670,2	1	N	ILL	440	1
BB5773	18hz	30	M	N_C4I	627,1	1	N	CI	441	1
BB5773	18hz	30	M	N_ILL1	481,5	1	N	ILL	442	1
BB5773	18hz	30	M	N_C4L	746,1	1	N	CL	443	1
BB5773	18hz	30	M	N_C2S	553,4	1	N	CS	444	1
BB5773	18hz	30	M	N_C3C	520,9	0	N	CC	445	1
BB5773	18hz	30	M	N_C6L	502,5	1	N	CL	446	1
BB5773	18hz	30	M	N_C2S	1462,3	1	N	CS	447	1
BB5773	18hz	30	M	N_C4I	699,3	1	N	CI	448	1
BB5773	18hz	30	M	N_C1C	621,1	0	N	CC	449	1
BB5773	18hz	30	M	N_C4C	657,4	0	N	CC	450	1
BB5773	18hz	30	M	N_ILL5	803,3	1	N	ILL	451	1
BB5773	18hz	30	M	N_ILL1	522,9	1	N	ILL	452	1
BB5773	18hz	30	M	N_C1I	664,3	1	N	CI	453	1
BB5773	18hz	30	M	N_C3C	679,3	0	N	CC	454	1
BB5773	18hz	30	M	N_C5S	695,2	1	N	CS	455	1
BB5773	18hz	30	M	N_C1S	676,2	0	N	CS	456	1
BB5773	18hz	30	M	N_C4C	723	1	N	CC	457	1
BB5773	18hz	30	M	N_C2I	658	1	N	CI	458	1
BB5773	18hz	30	M	N_C2C	616,6	0	N	CC	459	1
BB5773	18hz	30	M	N_C5C	714,5	1	N	CC	460	1
BB5773	18hz	30	M	N_ILL6	468,1	1	N	ILL	461	1
BB5773	18hz	30	M	N_C4S	609,4	1	N	CS	462	1
BB5773	18hz	30	M	N_C4C	675,7	0	N	CC	463	1
BB5773	18hz	30	M	N_ILL2	590,4	1	N	ILL	464	1
BB5773	18hz	30	M	N_C4C	576,4	0	N	CC	465	1
BB5773	18hz	30	M	N_C5I	572,5	1	N	CI	466	1
BB5773	18hz	30	M	N_ILL2	557,5	1	N	ILL	467	1
BB5773	18hz	30	M	N_C5L	1333,7	1	N	CL	468	1
BB5773	18hz	30	M	N_C4I	577,9	1	N	CI	469	1
BB5773	18hz	30	M	N_C4S	756	1	N	CS	470	1
BB5773	18hz	30	M	N_C6S	895,2	0	N	CS	471	1
BB5773	18hz	30	M	N_C4L	942,2	0	N	CL	472	1
BB5773	18hz	30	M	N_C6S	688,6	1	N	CS	473	1
BB5773	18hz	30	M	N_C5C	1491,1	1	N	CC	474	1
BB5773	18hz	30	M	N_C5I	645,3	1	N	CI	475	1
BB5773	18hz	30	M	N_C1L	671,7	1	N	CL	476	1
BB5773	18hz	30	M	N_C2L	825,9	1	N	CL	477	1
BB5773	18hz	30	M	N_C3I	963,8	1	N	CI	478	1
BB5773	18hz	30	M	N_C1S	1374,6	1	N	CS	479	1
BB5773	18hz	30	M	N_C1S	821	0	N	CS	480	1
BB5773	18hz	30	M	N_ILL3	856,4	0	N	ILL	481	1
BB5773	18hz	30	M	N_C1C	1385,1	0	N	CC	482	1
BB5773	18hz	30	M	N_C2I	832,7	1	N	CI	483	1
BB5773	18hz	30	M	N_C3S	787,6	1	N	CS	484	1
BB5773	18hz	30	M	N_C6I	797,9	1	N	CI	485	1
BB5773	18hz	30	M	N_C3L	1475,7	1	N	CL	486	1
BB5773	18hz	30	M	N_C3C	963,1	0	N	CC	487	1
BB5773	18hz	30	M	N_C4S	647,6	1	N	CS	488	1
BB5773	18hz	30	M	N_C4I	564,9	1	N	CI	489	1
BB5773	18hz	30	M	N_C5L	644	0	N	CL	490	1
BB5773	18hz	30	M	N_C2I	535,7	1	N	CI	491	1
BB5773	18hz	30	M	N_C1L	769,2	0	N	CL	492	1
BB5773	18hz	30	M	N_ILL4	608,6	0	N	ILL	493	1
BB5773	18hz	30	M	N_C1I	1403,9	1	N	CI	494	1
BB5773	18hz	30	M	N_C1I	964,3	1	N	CI	495	1
BB5773	18hz	30	M	N_C3L	692,9	1	N	CL	496	1
BB5773	18hz	30	M	N_ILL3	424,9	0	N	ILL	497	1
BB5773	18hz	30	M	N_ILL2	585,3	0	N	ILL	498	1
BB5773	18hz	30	M	N_C3L	589,2	1	N	CL	499	1
BB5773	18hz	30	M	N_C2L	499,8	0	N	CL	500	1
BB5773	18hz	30	M	N_C1S	713,1	0	N	CS	501	1
BB5773	18hz	30	M	N_C3L	631,6	1	N	CL	502	1
BB5773	18hz	30	M	N_C2I	522,9	1	N	CI	503	1
BB5773	18hz	30	M	N_C6C	653,7	1	N	CC	504	1
BB5773	18hz	30	M	N_C2L	692	1	N	CL	505	1
BB5773	18hz	30	M	N_ILL2	571	1	N	ILL	506	1
BB5773	18hz	30	M	N_C2I	739,1	0	N	CI	507	1
BB5773	18hz	30	M	N_C1L	817,8	1	N	CL	508	1
BB5773	18hz	30	M	N_ILL1	740,4	0	N	ILL	509	1
BB5773	18hz	30	M	N_ILL3	665,7	1	N	ILL	510	1
BB5773	18hz	30	M	N_C6C	647,5	1	N	CC	511	1
BB5773	18hz	30	M	N_C5L	803,3	0	N	CL	512	1
BB5773	18hz	30	M	N_C5S	894,8	0	N	CS	513	1
BB5773	18hz	30	M	N_C6I	851,4	0	N	CI	514	1
BB5773	18hz	30	M	N_C4I	846,2	0	N	CI	515	1
BB5773	18hz	30	M	N_C1L	696,5	0	N	CL	516	1
BB5773	18hz	30	M	N_C6C	786,5	0	N	CC	517	1
BB5773	18hz	30	M	N_C3C	709	1	N	CC	518	1
BB5773	18hz	30	M	N_C2L	799,1	1	N	CL	519	1
BB5773	18hz	30	M	N_C4L	785,7	0	N	CL	520	1
BB5773	18hz	30	M	N_C1L	750,6	1	N	CL	521	1
BB5773	18hz	30	M	N_C5I	805,9	0	N	CI	522	1
BB5773	18hz	30	M	N_C2I	672,3	1	N	CI	523	1
BB5773	18hz	30	M	N_C1S	1429,8	0	N	CS	524	1
BB5773	18hz	30	M	N_C4C	1415,1	1	N	CC	525	1
BB5773	18hz	30	M	N_ILL6	807,1	0	N	ILL	526	1
BB5773	18hz	30	M	N_C3L	1266,2	0	N	CL	527	1
BB5773	18hz	30	M	N_C6L	1357,7	1	N	CL	528	1
BB5773	18hz	30	M	N_C1I	636,7	0	N	CI	529	1
BB5773	18hz	30	M	N_C1S	766	1	N	CS	530	1
BB5773	18hz	30	M	N_C5L	804	0	N	CL	531	1
BB5773	18hz	30	M	N_C3I	744,5	1	N	CI	532	1
BB5773	18hz	30	M	N_C4S	624	0	N	CS	533	1
BB5773	18hz	30	M	N_C4I	676,2	1	N	CI	534	1
BB5773	18hz	30	M	N_C4I	643,7	1	N	CI	535	1
BB5773	18hz	30	M	N_C4I	795,9	1	N	CI	536	1
BB5773	18hz	30	M	N_ILL6	801,3	0	N	ILL	537	1
BB5773	18hz	30	M	N_C2C	755,1	1	N	CC	538	1
BB5773	18hz	30	M	N_C5S	1079,3	1	N	CS	539	1
BB5773	18hz	30	M	N_C2S	924,4	1	N	CS	540	1
BB5773	18hz	30	M	N_C3S	819,8	1	N	CS	541	1
BB5773	18hz	30	M	N_C1C	1160,7	1	N	CC	542	1
BB5773	18hz	30	M	N_C4C	648	0	N	CC	543	1
BB5773	18hz	30	M	N_C6I	643,9	1	N	CI	544	1
BB5773	18hz	30	M	N_C1I	1076	0	N	CI	545	1
BB5773	18hz	30	M	N_C4L	681,1	1	N	CL	546	1
BB5773	18hz	30	M	N_C2C	1059,1	1	N	CC	547	1
BB5773	18hz	30	M	N_C5S	587,6	1	N	CS	548	1
BB5773	18hz	30	M	N_C6S	878	1	N	CS	549	1
BB5773	18hz	30	M	N_C5L	876,9	1	N	CL	550	1
BB5773	18hz	30	M	N_C3S	651,9	1	N	CS	551	1
BB5773	18hz	30	M	N_ILL3	737,3	1	N	ILL	552	1
BB5773	18hz	30	M	N_C6S	574,1	1	N	CS	553	1
BB5773	18hz	30	M	N_C5L	941,1	1	N	CL	554	1
BB5773	18hz	30	M	N_ILL4	669,4	1	N	ILL	555	1
BB5773	18hz	30	M	N_C1C	777,5	0	N	CC	556	1
BB5773	18hz	30	M	N_C6I	760,4	1	N	CI	557	1
BB5773	18hz	30	M	N_C6I	762,6	1	N	CI	558	1
BB5773	18hz	30	M	N_C3L	823,7	1	N	CL	559	1
BB5773	18hz	30	M	N_C6I	403	1	N	CI	560	1
BB5773	18hz	30	M	N_C1I	559,9	1	N	CI	561	1
BB5773	18hz	30	M	N_C3I	640,7	1	N	CI	562	1
BB5773	18hz	30	M	N_C5S	519,5	1	N	CS	563	1
BB5773	18hz	30	M	N_C6C	994,6	1	N	CC	564	1
BB5773	18hz	30	M	N_C2S	779	1	N	CS	565	1
BB5773	18hz	30	M	N_C6C	706,6	0	N	CC	566	1
BB5773	18hz	30	M	N_C3C	1275,1	1	N	CC	567	1
BB5773	18hz	30	M	N_C1C	728,3	0	N	CC	568	1
BB5773	18hz	30	M	N_C5L	573,3	1	N	CL	569	1
BB5773	18hz	30	M	N_C2C	388,5	0	N	CC	570	1
BB5773	18hz	30	M	N_C2I	510,7	0	N	CI	571	1
BB5773	18hz	30	M	N_C1C	508,6	1	N	CC	572	1
BB5773	18hz	30	M	N_ILL1	525,4	1	N	ILL	573	1
BB5773	18hz	30	M	N_C3C	631,2	1	N	CC	574	1
BB5773	18hz	30	M	N_C1I	436,1	1	N	CI	575	1
BB5773	18hz	30	M	N_C5S	695,2	1	N	CS	576	1
BB5773	18hz	30	M	N_C6C	536,4	1	N	CC	577	1
BB5773	18hz	30	M	N_C5C	451,6	0	N	CC	578	1
BB5773	18hz	30	M	N_C2S	592,6	1	N	CS	579	1
BB5773	7hz	30	M	N_C3S	861,3	0	N	CS	1	3
BB5773	7hz	30	M	N_ILL5	1451,7	0	N	ILL	2	3
BB5773	7hz	30	M	N_C6I	688,2	1	N	CI	3	3
BB5773	7hz	30	M	N_C5I	733,4	0	N	CI	4	3
BB5773	7hz	30	M	N_ILL4	764,8	0	N	ILL	5	3
BB5773	7hz	30	M	N_C3I	668	0	N	CI	6	3
BB5773	7hz	30	M	N_C3I	822,1	1	N	CI	7	3
BB5773	7hz	30	M	N_C1I	625,9	0	N	CI	8	3
BB5773	7hz	30	M	N_C5I	689,2	0	N	CI	9	3
BB5773	7hz	30	M	N_C2I	665,8	1	N	CI	10	3
BB5773	7hz	30	M	N_ILL2	652	1	N	ILL	11	3
BB5773	7hz	30	M	N_C2C	440,6	0	N	CC	12	3
BB5773	7hz	30	M	N_C6L	463,2	0	N	CL	13	3
BB5773	7hz	30	M	N_C4L	499,5	0	N	CL	14	3
BB5773	7hz	30	M	N_C6L	704,7	0	N	CL	15	3
BB5773	7hz	30	M	N_ILL5	1088,5	0	N	ILL	16	3
BB5773	7hz	30	M	N_C2C	658,6	0	N	CC	17	3
BB5773	7hz	30	M	N_C6I	529,6	1	N	CI	18	3
BB5773	7hz	30	M	N_C2I	1050,9	0	N	CI	19	3
BB5773	7hz	30	M	N_ILL6	652,6	1	N	ILL	20	3
BB5773	7hz	30	M	N_C3L	701,4	0	N	CL	21	3
BB5773	7hz	30	M	N_C6S	1013,9	1	N	CS	22	3
BB5773	7hz	30	M	N_C4S	666,3	1	N	CS	23	3
BB5773	7hz	30	M	N_ILL4	706,7	1	N	ILL	24	3
BB5773	7hz	30	M	N_ILL3	567,8	1	N	ILL	25	3
BB5773	7hz	30	M	N_C2I	854	1	N	CI	26	3
BB5773	7hz	30	M	N_C4I	587,4	1	N	CI	27	3
BB5773	7hz	30	M	N_C6L	606	1	N	CL	28	3
BB5773	7hz	30	M	N_C5C	686,7	0	N	CC	29	3
BB5773	7hz	30	M	N_ILL3	914,3	1	N	ILL	30	3
BB5773	7hz	30	M	N_C6L	1158,9	1	N	CL	31	3
BB5773	7hz	30	M	N_C3I	1086,2	1	N	CI	32	3
BB5773	7hz	30	M	N_C6L	1605,1	1	N	CL	33	3
BB5773	7hz	30	M	N_C6S	944,2	1	N	CS	34	3
BB5773	7hz	30	M	N_C1S	812,8	0	N	CS	35	3
BB5773	7hz	30	M	N_C3I	726,6	1	N	CI	36	3
BB5773	7hz	30	M	N_ILL6	836,5	1	N	ILL	37	3
BB5773	7hz	30	M	N_C4S	582	0	N	CS	38	3
BB5773	7hz	30	M	N_C6C	1035,8	1	N	CC	39	3
BB5773	7hz	30	M	N_C6S	763	1	N	CS	40	3
BB5773	7hz	30	M	N_C6C	724,1	1	N	CC	41	3
BB5773	7hz	30	M	N_C4S	881,7	1	N	CS	42	3
BB5773	7hz	30	M	N_C3C	729,1	0	N	CC	43	3
BB5773	7hz	30	M	N_C1I	572,9	0	N	CI	44	3
BB5773	7hz	30	M	N_C5S	802,4	0	N	CS	45	3
BB5773	7hz	30	M	N_C6C	563,7	0	N	CC	46	3
BB5773	7hz	30	M	N_C6L	759,7	1	N	CL	47	3
BB5773	7hz	30	M	N_C2C	665	0	N	CC	48	3
BB5773	7hz	30	M	N_ILL5	1028,1	1	N	ILL	49	3
BB5773	7hz	30	M	N_C2I	678	1	N	CI	50	3
BB5773	7hz	30	M	N_C5S	751,8	1	N	CS	51	3
BB5773	7hz	30	M	N_C5C	1240,7	0	N	CC	52	3
BB5773	7hz	30	M	N_C6I	810,4	1	N	CI	53	3
BB5773	7hz	30	M	N_C3L	873,4	1	N	CL	54	3
BB5773	7hz	30	M	N_C1S	877,7	1	N	CS	55	3
BB5773	7hz	30	M	N_C3S	946	0	N	CS	56	3
BB5773	7hz	30	M	N_C1S	847,2	1	N	CS	57	3
BB5773	7hz	30	M	N_ILL2	841,4	1	N	ILL	58	3
BB5773	7hz	30	M	N_C6I	1432,1	0	N	CI	59	3
BB5773	7hz	30	M	N_C1L	1231,8	1	N	CL	60	3
BB5773	7hz	30	M	N_C3S	1489,2	1	N	CS	61	3
BB5773	7hz	30	M	N_ILL1	1049,5	1	N	ILL	62	3
BB5773	7hz	30	M	N_C5L	1293,1	1	N	CL	63	3
BB5773	7hz	30	M	N_C6C	1109,1	0	N	CC	64	3
BB5773	7hz	30	M	N_C2C	808,7	0	N	CC	65	3
BB5773	7hz	30	M	N_C4C	992,1	0	N	CC	66	3
BB5773	7hz	30	M	N_C2S	1262	1	N	CS	67	3
BB5773	7hz	30	M	N_C2S	1425,9	0	N	CS	68	3
BB5773	7hz	30	M	N_C6I	1400,7	0	N	CI	69	3
BB5773	7hz	30	M	N_ILL1	1478,8	0	N	ILL	70	3
BB5773	7hz	30	M	N_C4I	981,9	1	N	CI	71	3
BB5773	7hz	30	M	N_ILL1	1006,5	0	N	ILL	72	3
BB5773	7hz	30	M	N_C1L	935,7	1	N	CL	73	3
BB5773	7hz	30	M	N_C2I	1579	1	N	CI	74	3
BB5773	7hz	30	M	N_C1C	1148,8	1	N	CC	75	3
BB5773	7hz	30	M	N_C5S	1487,9	1	N	CS	76	3
BB5773	7hz	30	M	N_ILL6	1243,9	0	N	ILL	77	3
BB5773	7hz	30	M	N_ILL1	1175,3	1	N	ILL	78	3
BB5773	7hz	30	M	N_C1I	834,6	1	N	CI	79	3
BB5773	7hz	30	M	N_C1L	976,4	1	N	CL	80	3
BB5773	7hz	30	M	N_ILL3	1196,7	0	N	ILL	81	3
BB5773	7hz	30	M	N_C3I	990,2	1	N	CI	82	3
BB5773	7hz	30	M	N_C4I	1375,5	0	N	CI	83	3
BB5773	7hz	30	M	N_ILL5	1153,7	1	N	ILL	84	3
BB5773	7hz	30	M	N_C6S	1134,7	0	N	CS	85	3
BB5773	7hz	30	M	N_C4I	957,9	0	N	CI	86	3
BB5773	7hz	30	M	N_C3C	1224,5	1	N	CC	87	3
BB5773	7hz	30	M	N_C5L	1608,9	0	N	CL	88	3
BB5773	7hz	30	M	N_C5I	1434,9	1	N	CI	89	3
BB5773	7hz	30	M	N_ILL4	1428	1	N	ILL	90	3
BB5773	7hz	30	M	N_C3S	981,4	1	N	CS	91	3
BB5773	7hz	30	M	N_ILL4	1324	1	N	ILL	92	3
BB5773	7hz	30	M	N_C2S	1183,6	0	N	CS	93	3
BB5773	7hz	30	M	N_C5C	907,3	0	N	CC	94	3
BB5773	7hz	30	M	N_ILL6	1418	0	N	ILL	95	3
BB5773	7hz	30	M	N_ILL3	845,7	1	N	ILL	96	3
BB5773	7hz	30	M	N_ILL2	1129,3	1	N	ILL	97	3
BB5773	7hz	30	M	N_C6S	1108,7	1	N	CS	98	3
BB5773	7hz	30	M	N_C1L	1542,9	1	N	CL	99	3
BB5773	7hz	30	M	N_ILL4	1380,8	1	N	ILL	100	3
BB5773	7hz	30	M	N_C5I	766,4	1	N	CI	101	3
BB5773	7hz	30	M	N_C5L	873,2	1	N	CL	102	3
BB5773	7hz	30	M	N_C2L	1004,4	1	N	CL	103	3
BB5773	7hz	30	M	N_C5I	1111,9	1	N	CI	104	3
BB5773	7hz	30	M	N_C4L	874,4	1	N	CL	105	3
BB5773	7hz	30	M	N_ILL1	708,2	1	N	ILL	106	3
BB5773	7hz	30	M	N_C1S	725,6	1	N	CS	107	3
BB5773	7hz	30	M	N_C3L	682	1	N	CL	108	3
BB5773	7hz	30	M	N_C2L	861,7	1	N	CL	109	3
BB5773	7hz	30	M	N_C1L	922,7	0	N	CL	110	3
BB5773	7hz	30	M	N_ILL3	711,1	0	N	ILL	111	3
BB5773	7hz	30	M	N_C5I	655,7	1	N	CI	112	3
BB5773	7hz	30	M	N_C4L	1004,8	0	N	CL	113	3
BB5773	7hz	30	M	N_C6I	862,5	1	N	CI	114	3
BB5773	7hz	30	M	N_C1C	1581,2	1	N	CC	115	3
BB5773	7hz	30	M	N_C5C	946,7	0	N	CC	116	3
BB5773	7hz	30	M	N_C3S	645,6	0	N	CS	117	3
BB5773	7hz	30	M	N_ILL4	1340,3	1	N	ILL	118	3
BB5773	7hz	30	M	N_C3S	815,1	1	N	CS	119	3
BB5773	7hz	30	M	N_ILL3	1295,1	1	N	ILL	120	3
BB5773	7hz	30	M	N_C3S	1600,7	1	N	CS	121	3
BB5773	7hz	30	M	N_C1C	1409,4	1	N	CC	122	3
BB5773	7hz	30	M	N_ILL6	1384,5	0	N	ILL	123	3
BB5773	7hz	30	M	N_C6C	1203,5	1	N	CC	124	3
BB5773	7hz	30	M	N_C6S	980,4	1	N	CS	125	3
BB5773	7hz	30	M	N_C6I	1603,1	1	N	CI	126	3
BB5773	7hz	30	M	N_C1L	1010,4	1	N	CL	127	3
BB5773	7hz	30	M	N_C1S	1303	0	N	CS	128	3
BB5773	7hz	30	M	N_C2S	1211	0	N	CS	129	3
BB5773	7hz	30	M	N_C3C	1543,9	0	N	CC	130	3
BB5773	7hz	30	M	N_C5C	912,1	1	N	CC	131	3
BB5773	7hz	30	M	N_C6C	823,7	1	N	CC	132	3
BB5773	7hz	30	M	N_C3I	1378,5	1	N	CI	133	3
BB5773	7hz	30	M	N_C4I	826,9	1	N	CI	134	3
BB5773	7hz	30	M	N_C6S	849,4	1	N	CS	135	3
BB5773	7hz	30	M	N_C4C	992,9	1	N	CC	136	3
BB5773	7hz	30	M	N_C6L	1626,2	1	N	CL	137	3
BB5773	7hz	30	M	N_C1C	1582,1	0	N	CC	138	3
BB5773	7hz	30	M	N_C5S	935,7	1	N	CS	139	3
BB5773	7hz	30	M	N_ILL5	1002,9	1	N	ILL	140	3
BB5773	7hz	30	M	N_ILL4	798,2	1	N	ILL	141	3
BB5773	7hz	30	M	N_C5C	1251,9	1	N	CC	142	3
BB5773	7hz	30	M	N_C6C	917,8	1	N	CC	143	3
BB5773	7hz	30	M	N_C6I	1126,6	1	N	CI	144	3
BB5773	7hz	30	M	N_C2L	1436,2	1	N	CL	145	3
BB5773	7hz	30	M	N_ILL1	759,6	1	N	ILL	146	3
BB5773	7hz	30	M	N_C6I	757,6	1	N	CI	147	3
BB5773	7hz	30	M	N_C3L	719,4	0	N	CL	148	3
BB5773	7hz	30	M	N_C3C	1210	0	N	CC	149	3
BB5773	7hz	30	M	N_C5C	1248,4	1	N	CC	150	3
BB5773	7hz	30	M	N_ILL6	1370,6	0	N	ILL	151	3
BB5773	7hz	30	M	N_C6I	1165,3	1	N	CI	152	3
BB5773	7hz	30	M	N_C5C	1036,4	1	N	CC	153	3
BB5773	7hz	30	M	N_C2S	916,2	0	N	CS	154	3
BB5773	7hz	30	M	N_C4S	1363	1	N	CS	155	3
BB5773	7hz	30	M	N_C2S	888,3	1	N	CS	156	3
BB5773	7hz	30	M	N_ILL2	813	0	N	ILL	157	3
BB5773	7hz	30	M	N_C5S	1442,8	1	N	CS	158	3
BB5773	7hz	30	M	N_C4I	1278,4	1	N	CI	159	3
BB5773	7hz	30	M	N_C4C	1197,6	1	N	CC	160	3
BB5773	7hz	30	M	N_C4S	752,5	1	N	CS	161	3
BB5773	7hz	30	M	N_ILL5	1378,7	0	N	ILL	162	3
BB5773	7hz	30	M	N_C3C	1392,4	0	N	CC	163	3
BB5773	7hz	30	M	N_C4C	1309,6	1	N	CC	164	3
BB5773	7hz	30	M	N_C6S	1428,5	1	N	CS	165	3
BB5773	7hz	30	M	N_C1I	1151,8	1	N	CI	166	3
BB5773	7hz	30	M	N_ILL2	1248	1	N	ILL	167	3
BB5773	7hz	30	M	N_C5S	916,3	1	N	CS	168	3
BB5773	7hz	30	M	N_C3L	1432,7	1	N	CL	169	3
BB5773	7hz	30	M	N_C6C	1587,5	1	N	CC	170	3
BB5773	7hz	30	M	N_C5I	975,7	1	N	CI	171	3
BB5773	7hz	30	M	N_C1S	920,9	1	N	CS	172	3
BB5773	7hz	30	M	N_C6L	1386,1	1	N	CL	173	3
BB5773	7hz	30	M	N_C4L	794,9	1	N	CL	174	3
BB5773	7hz	30	M	N_C3L	992,4	1	N	CL	175	3
BB5773	7hz	30	M	N_C4L	829,9	1	N	CL	176	3
BB5773	7hz	30	M	N_C2L	785,8	1	N	CL	177	3
BB5773	7hz	30	M	N_C1L	769,5	1	N	CL	178	3
BB5773	7hz	30	M	N_ILL2	1124,7	0	N	ILL	179	3
BB5773	7hz	30	M	N_C3L	701,2	1	N	CL	180	3
BB5773	7hz	30	M	N_C6S	864,8	1	N	CS	181	3
BB5773	7hz	30	M	N_C4S	983,6	1	N	CS	182	3
BB5773	7hz	30	M	N_C2C	1066,6	1	N	CC	183	3
BB5773	7hz	30	M	N_C2L	1014,4	1	N	CL	184	3
BB5773	7hz	30	M	N_ILL6	1527,5	1	N	ILL	185	3
BB5773	7hz	30	M	N_ILL2	973,8	0	N	ILL	186	3
BB5773	7hz	30	M	N_C4S	798	1	N	CS	187	3
BB5773	7hz	30	M	N_C6C	670,8	1	N	CC	188	3
BB5773	7hz	30	M	N_C4C	622,9	1	N	CC	189	3
BB5773	7hz	30	M	N_C1L	839,1	0	N	CL	190	3
BB5773	7hz	30	M	N_C2L	773,7	1	N	CL	191	3
BB5773	7hz	30	M	N_C4L	1085,3	1	N	CL	192	3
BB5773	7hz	30	M	N_C2C	712,5	1	N	CC	193	3
BB5773	7hz	30	M	N_C1S	969,2	0	N	CS	194	3
BB5773	7hz	30	M	N_ILL3	759,3	1	N	ILL	195	3
BB5773	7hz	30	M	N_C2C	758,7	1	N	CC	196	3
BB5773	7hz	30	M	N_ILL3	826,6	0	N	ILL	197	3
BB5773	7hz	30	M	N_C1C	871,4	0	N	CC	198	3
BB5773	7hz	30	M	N_C1I	1101,4	1	N	CI	199	3
BB5773	7hz	30	M	N_ILL1	941,4	1	N	ILL	200	3
BB5773	7hz	30	M	N_C1C	810,3	0	N	CC	201	3
BB5773	7hz	30	M	N_C4C	894,4	0	N	CC	202	3
BB5773	7hz	30	M	N_C2I	875,8	1	N	CI	203	3
BB5773	7hz	30	M	N_ILL1	656,7	1	N	ILL	204	3
BB5773	7hz	30	M	N_C1I	656,5	1	N	CI	205	3
BB5773	7hz	30	M	N_C1C	593,2	0	N	CC	206	3
BB5773	7hz	30	M	N_ILL2	934,7	0	N	ILL	207	3
BB5773	7hz	30	M	N_C2L	1342,2	1	N	CL	208	3
BB5773	7hz	30	M	N_C4I	915,8	1	N	CI	209	3
BB5773	7hz	30	M	N_C5S	936,2	1	N	CS	210	3
BB5773	7hz	30	M	N_ILL3	1269	0	N	ILL	211	3
BB5773	7hz	30	M	N_C6S	1525,2	0	N	CS	212	3
BB5773	7hz	30	M	N_C4C	818	1	N	CC	213	3
BB5773	7hz	30	M	N_C3L	1301,2	1	N	CL	214	3
BB5773	7hz	30	M	N_C5L	1055,4	0	N	CL	215	3
BB5773	7hz	30	M	N_C1I	777,6	0	N	CI	216	3
BB5773	7hz	30	M	N_ILL5	1322	0	N	ILL	217	3
BB5773	7hz	30	M	N_C4C	1131,2	1	N	CC	218	3
BB5773	7hz	30	M	N_C1L	887,3	1	N	CL	219	3
BB5773	7hz	30	M	N_C5S	835,4	1	N	CS	220	3
BB5773	7hz	30	M	N_ILL5	1173,3	1	N	ILL	221	3
BB5773	7hz	30	M	N_C1S	702	0	N	CS	222	3
BB5773	7hz	30	M	N_C3C	1011,9	1	N	CC	223	3
BB5773	7hz	30	M	N_C6C	1213,6	1	N	CC	224	3
BB5773	7hz	30	M	N_ILL6	1110	0	N	ILL	225	3
BB5773	7hz	30	M	N_C5S	793,2	1	N	CS	226	3
BB5773	7hz	30	M	N_C5C	916,8	1	N	CC	227	3
BB5773	7hz	30	M	N_C1L	695	1	N	CL	228	3
BB5773	7hz	30	M	N_C3C	948,7	1	N	CC	229	3
BB5773	7hz	30	M	N_C2C	902,9	0	N	CC	230	3
BB5773	7hz	30	M	N_C2L	842,6	1	N	CL	231	3
BB5773	7hz	30	M	N_C4S	829,7	1	N	CS	232	3
BB5773	7hz	30	M	N_C3I	769,7	1	N	CI	233	3
[truncated: 57,765 more rows]
